# Supplementary material for: Genetic relationship between Sjögren's syndrome and abdominal aortic aneurysm: insights from a European population's genome-wide association analysis
Source: Front Cardiovasc Med. 2025 Sep 24;12:1554991. doi: 10.3389/fcvm.2025.1554991 (PMC12504205; doi:10.3389/fcvm.2025.1554991)
Supplement: Supplementary file 1 [file Datasheet1.xlsx]

## Sheet: Table S1
Number	Locus_boundary	Region	Trait_pair
1	6:26349951-26426628	6p22.2	AAA-SS
2	6:30455161-31376571	6p21.33	AAA-SS
3	6:31765409-33642368	6p21.32	AAA-SS

## Sheet: Table S2
traits	posterior_prob	regional_prob	candidate_snp	posterior_explained_by_snp	loci	GWAS Catalog Accession Number	Trait	Trait type...1	Panel...2
finngen_R11_I9_ABAORTANEUR.gz, SS, GCST90001391.tsv	2.00E-04	0.0144	rs72839445	0.1717	rs2076030	GCST90001391	IgD+ %B cell	Relative count	B cell
finngen_R11_I9_ABAORTANEUR.gz, SS, GCST90001392.tsv	2.00E-04	0.0142	rs72839445	0.1626	rs2076030	GCST90001392	IgD+ CD38br AC	Absolute count	B cell
finngen_R11_I9_ABAORTANEUR.gz, SS, GCST90001393.tsv	1.00E-04	0.012	rs72839445	0.1845	rs2076030	GCST90001393	IgD+ CD38dim %B cell	Relative count	B cell
finngen_R11_I9_ABAORTANEUR.gz, SS, GCST90001394.tsv	1.00E-04	0.0121	rs72839445	0.1814	rs2076030	GCST90001394	IgD+ CD38dim AC	Absolute count	B cell
finngen_R11_I9_ABAORTANEUR.gz, SS, GCST90001395.tsv	1.00E-04	0.0119	rs72839445	0.1941	rs2076030	GCST90001395	IgD+ CD38- %B cell	Relative count	B cell
finngen_R11_I9_ABAORTANEUR.gz, SS, GCST90001396.tsv	1.00E-04	0.0121	rs72839445	0.1905	rs2076030	GCST90001396	IgD+ CD38- AC	Absolute count	B cell
finngen_R11_I9_ABAORTANEUR.gz, SS, GCST90001397.tsv	1.00E-04	0.0119	rs72839445	0.1935	rs2076030	GCST90001397	Unsw mem %B cell	Relative count	B cell
finngen_R11_I9_ABAORTANEUR.gz, SS, GCST90001398.tsv	1.00E-04	0.0119	rs72839445	0.1921	rs2076030	GCST90001398	Unsw mem AC	Absolute count	B cell
finngen_R11_I9_ABAORTANEUR.gz, SS, GCST90001399.tsv	2.00E-04	0.0136	rs72839445	0.1861	rs2076030	GCST90001399	IgD- CD27- %B cell	Relative count	B cell
finngen_R11_I9_ABAORTANEUR.gz, SS, GCST90001400.tsv	2.00E-04	0.0124	rs72839445	0.1815	rs2076030	GCST90001400	IgD+ AC	Absolute count	B cell
finngen_R11_I9_ABAORTANEUR.gz, SS, GCST90001401.tsv	1.00E-04	0.0124	rs72839445	0.1918	rs2076030	GCST90001401	IgD- CD27- AC	Absolute count	B cell
finngen_R11_I9_ABAORTANEUR.gz, SS, GCST90001402.tsv	2.00E-04	0.0136	rs72839445	0.1738	rs2076030	GCST90001402	Sw mem %B cell	Relative count	B cell
finngen_R11_I9_ABAORTANEUR.gz, SS, GCST90001403.tsv	1.00E-04	0.012	rs72839445	0.1941	rs2076030	GCST90001403	Sw mem AC	Absolute count	B cell
finngen_R11_I9_ABAORTANEUR.gz, SS, GCST90001404.tsv	2.00E-04	0.0138	rs72839445	0.1939	rs2076030	GCST90001404	PB/PC %B cell	Relative count	B cell
finngen_R11_I9_ABAORTANEUR.gz, SS, GCST90001405.tsv	2.00E-04	0.0127	rs72839445	0.1904	rs2076030	GCST90001405	PB/PC AC	Absolute count	B cell
finngen_R11_I9_ABAORTANEUR.gz, SS, GCST90001406.tsv	2.00E-04	0.012	rs72839445	0.1901	rs2076030	GCST90001406	Memory B cell %B cell	Relative count	B cell
finngen_R11_I9_ABAORTANEUR.gz, SS, GCST90001407.tsv	1.00E-04	0.0118	rs72839445	0.1936	rs2076030	GCST90001407	Memory B cell AC	Absolute count	B cell
finngen_R11_I9_ABAORTANEUR.gz, SS, GCST90001408.tsv	1.00E-04	0.0119	rs72839445	0.1931	rs2076030	GCST90001408	Naive-mature B cell %B cell	Relative count	B cell
finngen_R11_I9_ABAORTANEUR.gz, SS, GCST90001409.tsv	2.00E-04	0.0128	rs72839445	0.1816	rs2076030	GCST90001409	Naive-mature B cell AC	Absolute count	B cell
finngen_R11_I9_ABAORTANEUR.gz, SS, GCST90001410.tsv	1.00E-04	0.0122	rs72839445	0.1921	rs2076030	GCST90001410	IgD- CD38br %B cell	Relative count	B cell
finngen_R11_I9_ABAORTANEUR.gz, SS, GCST90001411.tsv	1.00E-04	0.0118	rs72839445	0.195	rs2076030	GCST90001411	IgD+ CD24+ %B cell	Relative count	B cell
finngen_R11_I9_ABAORTANEUR.gz, SS, GCST90001412.tsv	1.00E-04	0.012	rs72839445	0.1917	rs2076030	GCST90001412	IgD+ CD24+ AC	Absolute count	B cell
finngen_R11_I9_ABAORTANEUR.gz, SS, GCST90001413.tsv	2.00E-04	0.015	rs72839445	0.2013	rs2076030	GCST90001413	IgD- CD24- %B cell	Relative count	B cell
finngen_R11_I9_ABAORTANEUR.gz, SS, GCST90001414.tsv	2.00E-04	0.0128	rs72839445	0.1942	rs2076030	GCST90001414	IgD- CD24- AC	Absolute count	B cell
finngen_R11_I9_ABAORTANEUR.gz, SS, GCST90001415.tsv	2.00E-04	0.012	rs72839445	0.1892	rs2076030	GCST90001415	IgD+ CD24- %B cell	Relative count	B cell
finngen_R11_I9_ABAORTANEUR.gz, SS, GCST90001416.tsv	2.00E-04	0.0122	rs72839445	0.1826	rs2076030	GCST90001416	IgD+ CD24- AC	Absolute count	B cell
finngen_R11_I9_ABAORTANEUR.gz, SS, GCST90001417.tsv	1.00E-04	0.0119	rs72839445	0.1907	rs2076030	GCST90001417	CD24+ CD27+ %B cell	Relative count	B cell
finngen_R11_I9_ABAORTANEUR.gz, SS, GCST90001418.tsv	1.00E-04	0.0119	rs72839445	0.195	rs2076030	GCST90001418	CD24+ CD27+ AC	Absolute count	B cell
finngen_R11_I9_ABAORTANEUR.gz, SS, GCST90001419.tsv	3.00E-04	0.0157	rs72839445	0.2019	rs2076030	GCST90001419	CD20- %B cell	Relative count	B cell
finngen_R11_I9_ABAORTANEUR.gz, SS, GCST90001420.tsv	2.00E-04	0.0121	rs72839445	0.1775	rs2076030	GCST90001420	IgD- CD38br AC	Absolute count	B cell
finngen_R11_I9_ABAORTANEUR.gz, SS, GCST90001421.tsv	2.00E-04	0.0143	rs72839445	0.2008	rs2076030	GCST90001421	CD20- AC	Absolute count	B cell
finngen_R11_I9_ABAORTANEUR.gz, SS, GCST90001422.tsv	1.00E-04	0.0125	rs72839445	0.1786	rs2076030	GCST90001422	CD20- CD38- %B cell	Relative count	B cell
finngen_R11_I9_ABAORTANEUR.gz, SS, GCST90001423.tsv	1.00E-04	0.0119	rs72839445	0.1878	rs2076030	GCST90001423	CD20- CD38- AC	Absolute count	B cell
finngen_R11_I9_ABAORTANEUR.gz, SS, GCST90001424.tsv	3.00E-04	0.0155	rs72839445	0.1857	rs2076030	GCST90001424	IgD+ %Lymphocyte	Relative count	B cell
finngen_R11_I9_ABAORTANEUR.gz, SS, GCST90001425.tsv	2.00E-04	0.0126	rs72839445	0.1732	rs2076030	GCST90001425	IgD- CD38br %lymphocyte	Relative count	B cell
finngen_R11_I9_ABAORTANEUR.gz, SS, GCST90001426.tsv	2.00E-04	0.0133	rs72839445	0.2044	rs2076030	GCST90001426	IgD- CD38dim %lymphocyte	Relative count	B cell
finngen_R11_I9_ABAORTANEUR.gz, SS, GCST90001427.tsv	2.00E-04	0.0122	rs72839445	0.1869	rs2076030	GCST90001427	IgD- CD38- %lymphocyte	Relative count	B cell
finngen_R11_I9_ABAORTANEUR.gz, SS, GCST90001428.tsv	2.00E-04	0.0123	rs72839445	0.1867	rs2076030	GCST90001428	IgD- CD38dim %B cell	Relative count	B cell
finngen_R11_I9_ABAORTANEUR.gz, SS, GCST90001429.tsv	3.00E-04	0.0158	rs72839445	0.1634	rs2076030	GCST90001429	IgD+ CD38br %lymphocyte	Relative count	B cell
finngen_R11_I9_ABAORTANEUR.gz, SS, GCST90001430.tsv	2.00E-04	0.0141	rs72839445	0.1783	rs2076030	GCST90001430	IgD+ CD38dim %lymphocyte	Relative count	B cell
finngen_R11_I9_ABAORTANEUR.gz, SS, GCST90001431.tsv	2.00E-04	0.0134	rs72839445	0.1959	rs2076030	GCST90001431	IgD+ CD38- %lymphocyte	Relative count	B cell
finngen_R11_I9_ABAORTANEUR.gz, SS, GCST90001432.tsv	2.00E-04	0.0125	rs72839445	0.195	rs2076030	GCST90001432	Unsw Mem %lymphocyte	Relative count	B cell
finngen_R11_I9_ABAORTANEUR.gz, SS, GCST90001433.tsv	1.00E-04	0.0118	rs72839445	0.1951	rs2076030	GCST90001433	IgD- CD27- %lymphocyte	Relative count	B cell
finngen_R11_I9_ABAORTANEUR.gz, SS, GCST90001434.tsv	1.00E-04	0.0119	rs72839445	0.1963	rs2076030	GCST90001434	Sw mem %lymphocyte	Relative count	B cell
finngen_R11_I9_ABAORTANEUR.gz, SS, GCST90001435.tsv	1.00E-04	0.0121	rs72839445	0.1854	rs2076030	GCST90001435	PB/PC %lymphocyte	Relative count	B cell
finngen_R11_I9_ABAORTANEUR.gz, SS, GCST90001436.tsv	2.00E-04	0.0128	rs72839445	0.1993	rs2076030	GCST90001436	Memory B cell %lymphocyte	Relative count	B cell
finngen_R11_I9_ABAORTANEUR.gz, SS, GCST90001437.tsv	3.00E-04	0.0154	rs72839445	0.19	rs2076030	GCST90001437	Naive-mature B cell %lymphocyte	Relative count	B cell
finngen_R11_I9_ABAORTANEUR.gz, SS, GCST90001438.tsv	1.00E-04	0.0117	rs72839445	0.196	rs2076030	GCST90001438	IgD- CD38dim AC	Absolute count	B cell
finngen_R11_I9_ABAORTANEUR.gz, SS, GCST90001439.tsv	2.00E-04	0.013	rs72839445	0.1978	rs2076030	GCST90001439	IgD+ CD24+ %lymphocyte	Relative count	B cell
finngen_R11_I9_ABAORTANEUR.gz, SS, GCST90001440.tsv	1.00E-04	0.012	rs72839445	0.1904	rs2076030	GCST90001440	IgD- CD24- %lymphocyte	Relative count	B cell
finngen_R11_I9_ABAORTANEUR.gz, SS, GCST90001441.tsv	2.00E-04	0.0147	rs72839445	0.1807	rs2076030	GCST90001441	IgD+ CD24- %lymphocyte	Relative count	B cell
finngen_R11_I9_ABAORTANEUR.gz, SS, GCST90001442.tsv	2.00E-04	0.0132	rs72839445	0.2019	rs2076030	GCST90001442	CD24+ CD27+ %lymphocyte	Relative count	B cell
finngen_R11_I9_ABAORTANEUR.gz, SS, GCST90001443.tsv	2.00E-04	0.0129	rs72839445	0.1951	rs2076030	GCST90001443	CD20- %lymphocyte	Relative count	B cell
finngen_R11_I9_ABAORTANEUR.gz, SS, GCST90001444.tsv	1.00E-04	0.0117	rs72839445	0.1893	rs2076030	GCST90001444	CD20- CD38- %lymphocyte	Relative count	B cell
finngen_R11_I9_ABAORTANEUR.gz, SS, GCST90001445.tsv	3.00E-04	0.0154	rs72839445	0.1701	rs2076030	GCST90001445	IgD- CD38- %B cell	Relative count	B cell
finngen_R11_I9_ABAORTANEUR.gz, SS, GCST90001446.tsv	2.00E-04	0.0131	rs72839445	0.1899	rs2076030	GCST90001446	IgD- CD38- AC	Absolute count	B cell
finngen_R11_I9_ABAORTANEUR.gz, SS, GCST90001447.tsv	1.00E-04	0.013	rs72839445	0.1744	rs2076030	GCST90001447	IgD+ CD38br %B cell	Relative count	B cell
finngen_R11_I9_ABAORTANEUR.gz, SS, GCST90001448.tsv	2.00E-04	0.0149	rs72839445	0.1308	rs2076030	GCST90001448	CD11c+ monocyte AC	Absolute count	cDC
finngen_R11_I9_ABAORTANEUR.gz, SS, GCST90001449.tsv	2.00E-04	0.0133	rs72839445	0.145	rs2076030	GCST90001449	CD11c+ monocyte %monocyte	Relative count	cDC
finngen_R11_I9_ABAORTANEUR.gz, SS, GCST90001450.tsv	2.00E-04	0.014	rs72839445	0.1597	rs2076030	GCST90001450	CD62L- monocyte AC	Absolute count	cDC
finngen_R11_I9_ABAORTANEUR.gz, SS, GCST90001451.tsv	2.00E-04	0.0125	rs72839445	0.1735	rs2076030	GCST90001451	CD62L- monocyte %monocyte	Relative count	cDC
finngen_R11_I9_ABAORTANEUR.gz, SS, GCST90001452.tsv	3.00E-04	0.0165	rs66841633	0.123	rs2076030	GCST90001452	CD11c+ CD62L- monocyte AC	Absolute count	cDC
finngen_R11_I9_ABAORTANEUR.gz, SS, GCST90001453.tsv	2.00E-04	0.0144	rs72839445	0.1195	rs2076030	GCST90001453	CD11c+ CD62L- monocyte %monocyte	Relative count	cDC
finngen_R11_I9_ABAORTANEUR.gz, SS, GCST90001454.tsv	2.00E-04	0.0137	rs72839445	0.1426	rs2076030	GCST90001454	CD62L- HLA DR++ monocyte AC	Absolute count	cDC
finngen_R11_I9_ABAORTANEUR.gz, SS, GCST90001455.tsv	2.00E-04	0.0127	rs72839445	0.1747	rs2076030	GCST90001455	CD62L- HLA DR++ monocyte %monocyte	Relative count	cDC
finngen_R11_I9_ABAORTANEUR.gz, SS, GCST90001456.tsv	2.00E-04	0.014	rs72839445	0.137	rs2076030	GCST90001456	CD11c+ HLA DR++ monocyte AC	Absolute count	cDC
finngen_R11_I9_ABAORTANEUR.gz, SS, GCST90001457.tsv	2.00E-04	0.0128	rs72839445	0.1747	rs2076030	GCST90001457	CD11c+ HLA DR++ monocyte %monocyte	Relative count	cDC
finngen_R11_I9_ABAORTANEUR.gz, SS, GCST90001458.tsv	2.00E-04	0.0146	rs72839445	0.1956	rs2076030	GCST90001458	Myeloid DC AC	Absolute count	cDC
finngen_R11_I9_ABAORTANEUR.gz, SS, GCST90001459.tsv	2.00E-04	0.0141	rs72839445	0.1782	rs2076030	GCST90001459	Myeloid DC %DC	Relative count	cDC
finngen_R11_I9_ABAORTANEUR.gz, SS, GCST90001460.tsv	1.00E-04	0.0119	rs72839445	0.196	rs2076030	GCST90001460	Plasmacytoid DC AC	Absolute count	cDC
finngen_R11_I9_ABAORTANEUR.gz, SS, GCST90001461.tsv	2.00E-04	0.014	rs72839445	0.1973	rs2076030	GCST90001461	DC AC	Absolute count	cDC
finngen_R11_I9_ABAORTANEUR.gz, SS, GCST90001462.tsv	1.00E-04	0.0122	rs72839445	0.1945	rs2076030	GCST90001462	CD62L- DC AC	Absolute count	cDC
finngen_R11_I9_ABAORTANEUR.gz, SS, GCST90001463.tsv	1.00E-04	0.0121	rs72839445	0.1969	rs2076030	GCST90001463	CD62L- DC %DC	Relative count	cDC
finngen_R11_I9_ABAORTANEUR.gz, SS, GCST90001464.tsv	2.00E-04	0.012	rs72839445	0.1952	rs2076030	GCST90001464	CD86+ myeloid DC AC	Absolute count	cDC
finngen_R11_I9_ABAORTANEUR.gz, SS, GCST90001465.tsv	1.00E-04	0.0121	rs72839445	0.197	rs2076030	GCST90001465	CD86+ myeloid DC %DC	Relative count	cDC
finngen_R11_I9_ABAORTANEUR.gz, SS, GCST90001466.tsv	1.00E-04	0.0121	rs72839445	0.1928	rs2076030	GCST90001466	CD86+ plasmacytoid DC AC	Absolute count	cDC
finngen_R11_I9_ABAORTANEUR.gz, SS, GCST90001467.tsv	2.00E-04	0.0124	rs72839445	0.1916	rs2076030	GCST90001467	CD86+ plasmacytoid DC %DC	Relative count	cDC
finngen_R11_I9_ABAORTANEUR.gz, SS, GCST90001468.tsv	2.00E-04	0.0127	rs72839445	0.1887	rs2076030	GCST90001468	CD62L- myeloid DC AC	Absolute count	cDC
finngen_R11_I9_ABAORTANEUR.gz, SS, GCST90001469.tsv	1.00E-04	0.0121	rs72839445	0.1897	rs2076030	GCST90001469	CD62L- myeloid DC %DC	Relative count	cDC
finngen_R11_I9_ABAORTANEUR.gz, SS, GCST90001470.tsv	2.00E-04	0.0133	rs72839445	0.1675	rs2076030	GCST90001470	CD62L- plasmacytoid DC AC	Absolute count	cDC
finngen_R11_I9_ABAORTANEUR.gz, SS, GCST90001471.tsv	2.00E-04	0.0146	rs72839445	0.1662	rs2076030	GCST90001471	CD62L- plasmacytoid DC %DC	Relative count	cDC
finngen_R11_I9_ABAORTANEUR.gz, SS, GCST90001472.tsv	2.00E-04	0.0124	rs72839445	0.1867	rs2076030	GCST90001472	CD62L- CD86+ myeloid DC AC	Absolute count	cDC
finngen_R11_I9_ABAORTANEUR.gz, SS, GCST90001473.tsv	1.00E-04	0.0122	rs72839445	0.1861	rs2076030	GCST90001473	CD62L- CD86+ myeloid DC %DC	Relative count	cDC
finngen_R11_I9_ABAORTANEUR.gz, SS, GCST90001474.tsv	2.00E-04	0.0136	rs72839445	0.1832	rs2076030	GCST90001474	Plasmacytoid DC %DC	Relative count	cDC
finngen_R11_I9_ABAORTANEUR.gz, SS, GCST90001475.tsv	1.00E-04	0.0124	rs72839445	0.2034	rs2076030	GCST90001475	HLA DR++ monocyte %monocyte	Relative count	TBNK
finngen_R11_I9_ABAORTANEUR.gz, SS, GCST90001476.tsv	1.00E-04	0.0121	rs72839445	0.1974	rs2076030	GCST90001476	HLA DR++ monocyte %leukocyte	Relative count	TBNK
finngen_R11_I9_ABAORTANEUR.gz, SS, GCST90001477.tsv	1.00E-04	0.0118	rs72839445	0.1958	rs2076030	GCST90001477	HLA DR++ monocyte AC	Absolute count	TBNK
finngen_R11_I9_ABAORTANEUR.gz, SS, GCST90001478.tsv	1.00E-04	0.0121	rs72839445	0.1913	rs2076030	GCST90001478	CD4 Treg %CD4	Relative count	Treg
finngen_R11_I9_ABAORTANEUR.gz, SS, GCST90001479.tsv	1.00E-04	0.0122	rs72839445	0.1938	rs2076030	GCST90001479	CD4 Treg %T cell	Relative count	Treg
finngen_R11_I9_ABAORTANEUR.gz, SS, GCST90001480.tsv	2.00E-04	0.0133	rs72839445	0.2027	rs2076030	GCST90001480	Resting Treg AC	Absolute count	Treg
finngen_R11_I9_ABAORTANEUR.gz, SS, GCST90001481.tsv	1.00E-04	0.012	rs72839445	0.1974	rs2076030	GCST90001481	Resting Treg % CD4 Treg	Relative count	Treg
finngen_R11_I9_ABAORTANEUR.gz, SS, GCST90001482.tsv	1.00E-04	0.0118	rs72839445	0.1973	rs2076030	GCST90001482	Resting Treg %CD4	Relative count	Treg
finngen_R11_I9_ABAORTANEUR.gz, SS, GCST90001483.tsv	2.00E-04	0.0119	rs72839445	0.1964	rs2076030	GCST90001483	CD39+ resting Treg AC	Absolute count	Treg
finngen_R11_I9_ABAORTANEUR.gz, SS, GCST90001484.tsv	2.00E-04	0.0127	rs72839445	0.2017	rs2076030	GCST90001484	CD39+ resting Treg %resting Treg	Relative count	Treg
finngen_R11_I9_ABAORTANEUR.gz, SS, GCST90001485.tsv	2.00E-04	0.0121	rs72839445	0.1991	rs2076030	GCST90001485	CD39+ resting Treg % CD4 Treg	Relative count	Treg
finngen_R11_I9_ABAORTANEUR.gz, SS, GCST90001486.tsv	1.00E-04	0.0127	rs72839445	0.1942	rs2076030	GCST90001486	Activated Treg AC	Absolute count	Treg
finngen_R11_I9_ABAORTANEUR.gz, SS, GCST90001487.tsv	1.00E-04	0.0118	rs72839445	0.1922	rs2076030	GCST90001487	Activated Treg %CD4 Treg	Relative count	Treg
finngen_R11_I9_ABAORTANEUR.gz, SS, GCST90001488.tsv	1.00E-04	0.012	rs72839445	0.1881	rs2076030	GCST90001488	Activated Treg %CD4	Relative count	Treg
finngen_R11_I9_ABAORTANEUR.gz, SS, GCST90001489.tsv	1.00E-04	0.012	rs72839445	0.1941	rs2076030	GCST90001489	CD39+ activated Treg AC	Absolute count	Treg
finngen_R11_I9_ABAORTANEUR.gz, SS, GCST90001490.tsv	3.00E-04	0.0164	rs72839445	0.2233	rs2076030	GCST90001490	CD39+ activated Treg %activated Treg	Relative count	Treg
finngen_R11_I9_ABAORTANEUR.gz, SS, GCST90001491.tsv	2.00E-04	0.0127	rs72839445	0.2025	rs2076030	GCST90001491	CD39+ activated Treg %CD4 Treg	Relative count	Treg
finngen_R11_I9_ABAORTANEUR.gz, SS, GCST90001492.tsv	2.00E-04	0.0126	rs72839445	0.1987	rs2076030	GCST90001492	Secreting Treg AC	Absolute count	Treg
finngen_R11_I9_ABAORTANEUR.gz, SS, GCST90001493.tsv	2.00E-04	0.0133	rs72839445	0.194	rs2076030	GCST90001493	Secreting Treg % CD4 Treg	Relative count	Treg
finngen_R11_I9_ABAORTANEUR.gz, SS, GCST90001494.tsv	2.00E-04	0.0128	rs72839445	0.1881	rs2076030	GCST90001494	Secreting Treg %CD4	Relative count	Treg
finngen_R11_I9_ABAORTANEUR.gz, SS, GCST90001495.tsv	2.00E-04	0.0123	rs72839445	0.1983	rs2076030	GCST90001495	CD39+ secreting Treg AC	Absolute count	Treg
finngen_R11_I9_ABAORTANEUR.gz, SS, GCST90001496.tsv	2.00E-04	0.014	rs72839445	0.2089	rs2076030	GCST90001496	CD39+ secreting Treg %secreting Treg	Relative count	Treg
finngen_R11_I9_ABAORTANEUR.gz, SS, GCST90001497.tsv	3.00E-04	0.0155	rs72839445	0.2126	rs2076030	GCST90001497	CD39+ secreting Treg %CD4 Treg	Relative count	Treg
finngen_R11_I9_ABAORTANEUR.gz, SS, GCST90001498.tsv	2.00E-04	0.0141	rs72839445	0.2013	rs2076030	GCST90001498	Activated & resting Treg AC	Absolute count	Treg
finngen_R11_I9_ABAORTANEUR.gz, SS, GCST90001499.tsv	2.00E-04	0.0132	rs72839445	0.1964	rs2076030	GCST90001499	Activated & resting Treg % CD4 Treg	Relative count	Treg
finngen_R11_I9_ABAORTANEUR.gz, SS, GCST90001500.tsv	1.00E-04	0.012	rs72839445	0.1939	rs2076030	GCST90001500	Activated & resting Treg %CD4+	Relative count	Treg
finngen_R11_I9_ABAORTANEUR.gz, SS, GCST90001501.tsv	2.00E-04	0.013	rs72839445	0.1991	rs2076030	GCST90001501	Activated & secreting Treg AC	Absolute count	Treg
finngen_R11_I9_ABAORTANEUR.gz, SS, GCST90001502.tsv	1.00E-04	0.012	rs72839445	0.1956	rs2076030	GCST90001502	Activated & secreting Treg %CD4 Treg	Relative count	Treg
finngen_R11_I9_ABAORTANEUR.gz, SS, GCST90001503.tsv	2.00E-04	0.0124	rs72839445	0.1885	rs2076030	GCST90001503	Activated & secreting Treg %CD4+	Relative count	Treg
finngen_R11_I9_ABAORTANEUR.gz, SS, GCST90001504.tsv	2.00E-04	0.013	rs72839445	0.1992	rs2076030	GCST90001504	CD25hi AC	Absolute count	Treg
finngen_R11_I9_ABAORTANEUR.gz, SS, GCST90001505.tsv	1.00E-04	0.0124	rs72839445	0.1817	rs2076030	GCST90001505	CD25hi %CD4+	Relative count	Treg
finngen_R11_I9_ABAORTANEUR.gz, SS, GCST90001506.tsv	1.00E-04	0.0121	rs72839445	0.1896	rs2076030	GCST90001506	CD25hi %T cell	Relative count	Treg
finngen_R11_I9_ABAORTANEUR.gz, SS, GCST90001507.tsv	2.00E-04	0.0128	rs72839445	0.2	rs2076030	GCST90001507	CD25hi CD45RA+ CD4 not Treg AC	Absolute count	Treg
finngen_R11_I9_ABAORTANEUR.gz, SS, GCST90001508.tsv	1.00E-04	0.0121	rs72839445	0.1932	rs2076030	GCST90001508	CD25hi CD45RA+ CD4 not Treg %CD4+	Relative count	Treg
finngen_R11_I9_ABAORTANEUR.gz, SS, GCST90001509.tsv	1.00E-04	0.0123	rs72839445	0.1936	rs2076030	GCST90001509	CD25hi CD45RA+ CD4 not Treg %T cell	Relative count	Treg
finngen_R11_I9_ABAORTANEUR.gz, SS, GCST90001510.tsv	2.00E-04	0.0126	rs72839445	0.1955	rs2076030	GCST90001510	CD25hi CD45RA- CD4 not Treg AC	Absolute count	Treg
finngen_R11_I9_ABAORTANEUR.gz, SS, GCST90001511.tsv	1.00E-04	0.0124	rs72839445	0.1802	rs2076030	GCST90001511	CD25hi CD45RA- CD4 not Treg %CD4+	Relative count	Treg
finngen_R11_I9_ABAORTANEUR.gz, SS, GCST90001512.tsv	1.00E-04	0.0121	rs72839445	0.1867	rs2076030	GCST90001512	CD25hi CD45RA- CD4 not Treg %T cell	Relative count	Treg
finngen_R11_I9_ABAORTANEUR.gz, SS, GCST90001513.tsv	2.00E-04	0.0131	rs72839445	0.1991	rs2076030	GCST90001513	CD4 Treg AC	Absolute count	Treg
finngen_R11_I9_ABAORTANEUR.gz, SS, GCST90001514.tsv	2.00E-04	0.0127	rs72839445	0.1937	rs2076030	GCST90001514	HSC AC	Absolute count	Myeloid cell
finngen_R11_I9_ABAORTANEUR.gz, SS, GCST90001515.tsv	1.00E-04	0.0125	rs72839445	0.1907	rs2076030	GCST90001515	Im MDSC AC	Absolute count	Myeloid cell
finngen_R11_I9_ABAORTANEUR.gz, SS, GCST90001516.tsv	2.00E-04	0.0133	rs72839445	0.1959	rs2076030	GCST90001516	Im MDSC %CD33dim HLA DR- CD66b-	Relative count	Myeloid cell
finngen_R11_I9_ABAORTANEUR.gz, SS, GCST90001517.tsv	2.00E-04	0.0134	rs72839445	0.1996	rs2076030	GCST90001517	CD33br HLA DR+ AC	Absolute count	Myeloid cell
finngen_R11_I9_ABAORTANEUR.gz, SS, GCST90001518.tsv	2.00E-04	0.0129	rs72839445	0.1973	rs2076030	GCST90001518	CD33br HLA DR+ CD14- AC	Absolute count	Myeloid cell
finngen_R11_I9_ABAORTANEUR.gz, SS, GCST90001519.tsv	1.00E-04	0.0132	rs72839445	0.196	rs2076030	GCST90001519	CD33br HLA DR+ CD14- %CD33br HLA DR+	Relative count	Myeloid cell
finngen_R11_I9_ABAORTANEUR.gz, SS, GCST90001520.tsv	2.00E-04	0.014	rs72839445	0.2016	rs2076030	GCST90001520	CD33br HLA DR+ CD14dim AC	Absolute count	Myeloid cell
finngen_R11_I9_ABAORTANEUR.gz, SS, GCST90001521.tsv	1.00E-04	0.0127	rs72839445	0.1971	rs2076030	GCST90001521	CD33br HLA DR+ CD14dim %CD33br HLA DR+	Relative count	Myeloid cell
finngen_R11_I9_ABAORTANEUR.gz, SS, GCST90001522.tsv	1.00E-04	0.0124	rs72839445	0.1919	rs2076030	GCST90001522	CD33- HLA DR- AC	Absolute count	Myeloid cell
finngen_R11_I9_ABAORTANEUR.gz, SS, GCST90001523.tsv	2.00E-04	0.0139	rs72839445	0.1972	rs2076030	GCST90001523	CD33- HLA DR+ AC	Absolute count	Myeloid cell
finngen_R11_I9_ABAORTANEUR.gz, SS, GCST90001524.tsv	2.00E-04	0.013	rs72839445	0.1911	rs2076030	GCST90001524	Gr MDSC AC	Absolute count	Myeloid cell
finngen_R11_I9_ABAORTANEUR.gz, SS, GCST90001525.tsv	2.00E-04	0.0151	rs72839445	0.1947	rs2076030	GCST90001525	CD33dim HLA DR+ CD11b+ AC	Absolute count	Myeloid cell
finngen_R11_I9_ABAORTANEUR.gz, SS, GCST90001526.tsv	1.00E-04	0.0129	rs72839445	0.1974	rs2076030	GCST90001526	CD33dim HLA DR+ CD11b+ %CD33dim HLA DR+	Relative count	Myeloid cell
finngen_R11_I9_ABAORTANEUR.gz, SS, GCST90001527.tsv	2.00E-04	0.0136	rs72839445	0.191	rs2076030	GCST90001527	CD33dim HLA DR+ CD11b- AC	Absolute count	Myeloid cell
finngen_R11_I9_ABAORTANEUR.gz, SS, GCST90001528.tsv	1.00E-04	0.0128	rs72839445	0.1968	rs2076030	GCST90001528	CD33dim HLA DR+ CD11b- %CD33dim HLA DR+	Relative count	Myeloid cell
finngen_R11_I9_ABAORTANEUR.gz, SS, GCST90001529.tsv	2.00E-04	0.0132	rs72839445	0.1984	rs2076030	GCST90001529	CD66b++ myeloid cell AC	Absolute count	Myeloid cell
finngen_R11_I9_ABAORTANEUR.gz, SS, GCST90001530.tsv	1.00E-04	0.0127	rs72839445	0.1944	rs2076030	GCST90001530	Mo MDSC AC	Absolute count	Myeloid cell
finngen_R11_I9_ABAORTANEUR.gz, SS, GCST90001531.tsv	2.00E-04	0.0133	rs72839445	0.1948	rs2076030	GCST90001531	CD33dim HLA DR- AC	Absolute count	Myeloid cell
finngen_R11_I9_ABAORTANEUR.gz, SS, GCST90001532.tsv	2.00E-04	0.0132	rs72839445	0.1963	rs2076030	GCST90001532	Basophil AC	Absolute count	Myeloid cell
finngen_R11_I9_ABAORTANEUR.gz, SS, GCST90001533.tsv	2.00E-04	0.0124	rs72839445	0.1936	rs2076030	GCST90001533	Basophil %CD33dim HLA DR- CD66b-	Relative count	Myeloid cell
finngen_R11_I9_ABAORTANEUR.gz, SS, GCST90001534.tsv	2.00E-04	0.0138	rs72839445	0.2021	rs2076030	GCST90001534	CD45RA- CD4+ AC	Absolute count	Maturation stages of T cell
finngen_R11_I9_ABAORTANEUR.gz, SS, GCST90001535.tsv	1.00E-04	0.0118	rs72839445	0.1953	rs2076030	GCST90001535	CD45RA- CD4+ %CD4+	Relative count	Maturation stages of T cell
finngen_R11_I9_ABAORTANEUR.gz, SS, GCST90001536.tsv	1.00E-04	0.0119	rs72839445	0.1958	rs2076030	GCST90001536	CD45RA- CD4+ %T cell	Relative count	Maturation stages of T cell
finngen_R11_I9_ABAORTANEUR.gz, SS, GCST90001537.tsv	2.00E-04	0.0129	rs72839445	0.1925	rs2076030	GCST90001537	CM CD4+ AC	Absolute count	Maturation stages of T cell
finngen_R11_I9_ABAORTANEUR.gz, SS, GCST90001538.tsv	2.00E-04	0.0147	rs72839445	0.1243	rs2076030	GCST90001538	CM CD4+ %CD4+	Relative count	Maturation stages of T cell
finngen_R11_I9_ABAORTANEUR.gz, SS, GCST90001539.tsv	2.00E-04	0.0132	rs72839445	0.1553	rs2076030	GCST90001539	CM CD4+ %T cell	Relative count	Maturation stages of T cell
finngen_R11_I9_ABAORTANEUR.gz, SS, GCST90001540.tsv	2.00E-04	0.0126	rs72839445	0.1989	rs2076030	GCST90001540	Naive CD4+ AC	Absolute count	Maturation stages of T cell
finngen_R11_I9_ABAORTANEUR.gz, SS, GCST90001541.tsv	1.00E-04	0.0117	rs72839445	0.1953	rs2076030	GCST90001541	Naive CD4+ %CD4+	Relative count	Maturation stages of T cell
finngen_R11_I9_ABAORTANEUR.gz, SS, GCST90001542.tsv	2.00E-04	0.0141	rs72839445	0.1896	rs2076030	GCST90001542	EM CD4+ AC	Absolute count	Maturation stages of T cell
finngen_R11_I9_ABAORTANEUR.gz, SS, GCST90001543.tsv	2.00E-04	0.0122	rs72839445	0.1832	rs2076030	GCST90001543	EM CD4+ %CD4+	Relative count	Maturation stages of T cell
finngen_R11_I9_ABAORTANEUR.gz, SS, GCST90001544.tsv	2.00E-04	0.0127	rs72839445	0.182	rs2076030	GCST90001544	EM CD4+ %T cell	Relative count	Maturation stages of T cell
finngen_R11_I9_ABAORTANEUR.gz, SS, GCST90001545.tsv	3.00E-04	0.0155	rs72839445	0.1575	rs2076030	GCST90001545	TD CD4+ AC	Absolute count	Maturation stages of T cell
finngen_R11_I9_ABAORTANEUR.gz, SS, GCST90001546.tsv	2.00E-04	0.0147	rs72839445	0.1399	rs2076030	GCST90001546	TD CD4+ %CD4+	Relative count	Maturation stages of T cell
finngen_R11_I9_ABAORTANEUR.gz, SS, GCST90001547.tsv	2.00E-04	0.0154	rs72839445	0.1415	rs2076030	GCST90001547	TD CD4+ %T cell	Relative count	Maturation stages of T cell
finngen_R11_I9_ABAORTANEUR.gz, SS, GCST90001548.tsv	3.00E-04	0.0154	rs72839445	0.2117	rs2076030	GCST90001548	CM CD8br AC	Absolute count	Maturation stages of T cell
finngen_R11_I9_ABAORTANEUR.gz, SS, GCST90001549.tsv	3.00E-04	0.0154	rs72839445	0.2067	rs2076030	GCST90001549	CM CD8br %CD8br	Relative count	Maturation stages of T cell
finngen_R11_I9_ABAORTANEUR.gz, SS, GCST90001550.tsv	2.00E-04	0.0146	rs72839445	0.2048	rs2076030	GCST90001550	CM CD8br %T cell	Relative count	Maturation stages of T cell
finngen_R11_I9_ABAORTANEUR.gz, SS, GCST90001551.tsv	3.00E-04	0.0162	rs72839445	0.23	rs2076030	GCST90001551	Naive CD8br AC	Absolute count	Maturation stages of T cell
finngen_R11_I9_ABAORTANEUR.gz, SS, GCST90001552.tsv	3.00E-04	0.0168	rs72839445	0.2311	rs2076030	GCST90001552	Naive CD8br %CD8br	Relative count	Maturation stages of T cell
finngen_R11_I9_ABAORTANEUR.gz, SS, GCST90001553.tsv	3.00E-04	0.0166	rs72839445	0.2387	rs2076030	GCST90001553	Naive CD8br %T cell	Relative count	Maturation stages of T cell
finngen_R11_I9_ABAORTANEUR.gz, SS, GCST90001554.tsv	1.00E-04	0.0132	rs72839445	0.1994	rs2076030	GCST90001554	EM CD8br AC	Absolute count	Maturation stages of T cell
finngen_R11_I9_ABAORTANEUR.gz, SS, GCST90001555.tsv	1.00E-04	0.0161	rs72839445	0.2243	rs2076030	GCST90001555	EM CD8br %CD8br	Relative count	Maturation stages of T cell
finngen_R11_I9_ABAORTANEUR.gz, SS, GCST90001556.tsv	3.00E-04	0.0159	rs72839445	0.2093	rs2076030	GCST90001556	EM CD8br %T cell	Relative count	Maturation stages of T cell
finngen_R11_I9_ABAORTANEUR.gz, SS, GCST90001557.tsv	1.00E-04	0.0121	rs72839445	0.1962	rs2076030	GCST90001557	TD CD8br AC	Absolute count	Maturation stages of T cell
finngen_R11_I9_ABAORTANEUR.gz, SS, GCST90001558.tsv	1.00E-04	0.012	rs72839445	0.1982	rs2076030	GCST90001558	TD CD8br %CD8br	Relative count	Maturation stages of T cell
finngen_R11_I9_ABAORTANEUR.gz, SS, GCST90001559.tsv	2.00E-04	0.0126	rs72839445	0.1989	rs2076030	GCST90001559	TD CD8br %T cell	Relative count	Maturation stages of T cell
finngen_R11_I9_ABAORTANEUR.gz, SS, GCST90001560.tsv	1.00E-04	0.0118	rs72839445	0.2004	rs2076030	GCST90001560	CD45RA+ CD8br AC	Absolute count	Maturation stages of T cell
finngen_R11_I9_ABAORTANEUR.gz, SS, GCST90001561.tsv	1.00E-04	0.0146	rs72839445	0.216	rs2076030	GCST90001561	CD45RA+ CD8br %CD8br	Relative count	Maturation stages of T cell
finngen_R11_I9_ABAORTANEUR.gz, SS, GCST90001562.tsv	1.00E-04	0.0118	rs72839445	0.198	rs2076030	GCST90001562	CD45RA+ CD8br %T cell	Relative count	Maturation stages of T cell
finngen_R11_I9_ABAORTANEUR.gz, SS, GCST90001563.tsv	3.00E-04	0.0151	rs72839445	0.2115	rs2076030	GCST90001563	CM DN (CD4-CD8-) AC	Absolute count	Maturation stages of T cell
finngen_R11_I9_ABAORTANEUR.gz, SS, GCST90001564.tsv	4.00E-04	0.0172	rs72839445	0.2041	rs2076030	GCST90001564	CM DN (CD4-CD8-) %DN	Relative count	Maturation stages of T cell
finngen_R11_I9_ABAORTANEUR.gz, SS, GCST90001565.tsv	3.00E-04	0.0163	rs72839445	0.2002	rs2076030	GCST90001565	CM DN (CD4-CD8-) %T cell	Relative count	Maturation stages of T cell
finngen_R11_I9_ABAORTANEUR.gz, SS, GCST90001566.tsv	1.00E-04	0.0118	rs72839445	0.1961	rs2076030	GCST90001566	Naive DN (CD4-CD8-) AC	Absolute count	Maturation stages of T cell
finngen_R11_I9_ABAORTANEUR.gz, SS, GCST90001567.tsv	1.00E-04	0.0124	rs72839445	0.1901	rs2076030	GCST90001567	Naive DN (CD4-CD8-) %DN	Relative count	Maturation stages of T cell
finngen_R11_I9_ABAORTANEUR.gz, SS, GCST90001568.tsv	1.00E-04	0.0115	rs72839445	0.1951	rs2076030	GCST90001568	Naive DN (CD4-CD8-) %T cell	Relative count	Maturation stages of T cell
finngen_R11_I9_ABAORTANEUR.gz, SS, GCST90001569.tsv	1.00E-04	0.0121	rs72839445	0.189	rs2076030	GCST90001569	EM DN (CD4-CD8-) AC	Absolute count	Maturation stages of T cell
finngen_R11_I9_ABAORTANEUR.gz, SS, GCST90001570.tsv	2.00E-04	0.015	rs72839445	0.1907	rs2076030	GCST90001570	EM DN (CD4-CD8-) %DN	Relative count	Maturation stages of T cell
finngen_R11_I9_ABAORTANEUR.gz, SS, GCST90001571.tsv	1.00E-04	0.0128	rs72839445	0.1853	rs2076030	GCST90001571	EM DN (CD4-CD8-) %T cell	Relative count	Maturation stages of T cell
finngen_R11_I9_ABAORTANEUR.gz, SS, GCST90001572.tsv	1.00E-04	0.0135	rs72839445	0.2001	rs2076030	GCST90001572	TD DN (CD4-CD8-) AC	Absolute count	Maturation stages of T cell
finngen_R11_I9_ABAORTANEUR.gz, SS, GCST90001573.tsv	2.00E-04	0.0141	rs72839445	0.1908	rs2076030	GCST90001573	TD DN (CD4-CD8-) %DN	Relative count	Maturation stages of T cell
finngen_R11_I9_ABAORTANEUR.gz, SS, GCST90001574.tsv	1.00E-04	0.0128	rs72839445	0.1981	rs2076030	GCST90001574	TD DN (CD4-CD8-) %T cell	Relative count	Maturation stages of T cell
finngen_R11_I9_ABAORTANEUR.gz, SS, GCST90001575.tsv	1.00E-04	0.0119	rs72839445	0.1955	rs2076030	GCST90001575	Naive CD4+ %T cell	Relative count	Maturation stages of T cell
finngen_R11_I9_ABAORTANEUR.gz, SS, GCST90001576.tsv	2.00E-04	0.0139	rs72839445	0.1772	rs2076030	GCST90001576	Transitional %B cell	Relative count	B cell
finngen_R11_I9_ABAORTANEUR.gz, SS, GCST90001577.tsv	3.00E-04	0.0154	rs72839445	0.163	rs2076030	GCST90001577	Transitional AC	Absolute count	B cell
finngen_R11_I9_ABAORTANEUR.gz, SS, GCST90001578.tsv	3.00E-04	0.017	rs72839445	0.1657	rs2076030	GCST90001578	Transitional %lymphocyte	Relative count	B cell
finngen_R11_I9_ABAORTANEUR.gz, SS, GCST90001579.tsv	2.00E-04	0.013	rs72839445	0.195	rs2076030	GCST90001579	CD14- CD16+ monocyte AC	Absolute count	Monocyte
finngen_R11_I9_ABAORTANEUR.gz, SS, GCST90001580.tsv	2.00E-04	0.0134	rs72839445	0.197	rs2076030	GCST90001580	CD14+ CD16+ monocyte AC	Absolute count	Monocyte
finngen_R11_I9_ABAORTANEUR.gz, SS, GCST90001581.tsv	2.00E-04	0.0124	rs72839445	0.1931	rs2076030	GCST90001581	CD14- CD16- AC	Absolute count	Monocyte
finngen_R11_I9_ABAORTANEUR.gz, SS, GCST90001582.tsv	2.00E-04	0.0128	rs72839445	0.2018	rs2076030	GCST90001582	CD14+ CD16- monocyte AC	Absolute count	Monocyte
finngen_R11_I9_ABAORTANEUR.gz, SS, GCST90001583.tsv	2.00E-04	0.0136	rs72839445	0.2042	rs2076030	GCST90001583	Monocyte AC	Absolute count	Monocyte
finngen_R11_I9_ABAORTANEUR.gz, SS, GCST90001584.tsv	2.00E-04	0.0128	rs72839445	0.1804	rs2076030	GCST90001584	CD14- CD16+ monocyte %monocyte	Relative count	Monocyte
finngen_R11_I9_ABAORTANEUR.gz, SS, GCST90001585.tsv	2.00E-04	0.0126	rs72839445	0.194	rs2076030	GCST90001585	CD14+ CD16+ monocyte %monocyte	Relative count	Monocyte
finngen_R11_I9_ABAORTANEUR.gz, SS, GCST90001586.tsv	2.00E-04	0.0131	rs72839445	0.1894	rs2076030	GCST90001586	CD14+ CD16- monocyte %monocyte	Relative count	Monocyte
finngen_R11_I9_ABAORTANEUR.gz, SS, GCST90001587.tsv	2.00E-04	0.013	rs72839445	0.1897	rs2076030	GCST90001587	CD16+ monocyte %monocyte	Relative count	Monocyte
finngen_R11_I9_ABAORTANEUR.gz, SS, GCST90001588.tsv	4.00E-04	0.0173	rs72839445	0.1861	rs2076030	GCST90001588	T/B	Relative count	TBNK
finngen_R11_I9_ABAORTANEUR.gz, SS, GCST90001589.tsv	1.00E-04	0.0119	rs72839445	0.1932	rs2076030	GCST90001589	CD4/CD8br	Relative count	TBNK
finngen_R11_I9_ABAORTANEUR.gz, SS, GCST90001590.tsv	2.00E-04	0.0147	rs72839445	0.2029	rs2076030	GCST90001590	CD4+ AC	Absolute count	TBNK
finngen_R11_I9_ABAORTANEUR.gz, SS, GCST90001591.tsv	1.00E-04	0.0124	rs72839445	0.1951	rs2076030	GCST90001591	CD4+ %T cell	Relative count	TBNK
finngen_R11_I9_ABAORTANEUR.gz, SS, GCST90001592.tsv	1.00E-04	0.0119	rs72839445	0.1964	rs2076030	GCST90001592	CD8br AC	Absolute count	TBNK
finngen_R11_I9_ABAORTANEUR.gz, SS, GCST90001593.tsv	1.00E-04	0.0119	rs72839445	0.1929	rs2076030	GCST90001593	CD8br %T cell	Relative count	TBNK
finngen_R11_I9_ABAORTANEUR.gz, SS, GCST90001594.tsv	1.00E-04	0.0121	rs72839445	0.1802	rs2076030	GCST90001594	DP (CD4+CD8+) AC	Absolute count	TBNK
finngen_R11_I9_ABAORTANEUR.gz, SS, GCST90001595.tsv	1.00E-04	0.012	rs72839445	0.1836	rs2076030	GCST90001595	DP (CD4+CD8+) %T cell	Relative count	TBNK
finngen_R11_I9_ABAORTANEUR.gz, SS, GCST90001596.tsv	1.00E-04	0.0116	rs72839445	0.1944	rs2076030	GCST90001596	CD8dim AC	Absolute count	TBNK
finngen_R11_I9_ABAORTANEUR.gz, SS, GCST90001597.tsv	1.00E-04	0.0123	rs72839445	0.1935	rs2076030	GCST90001597	CD8dim %T cell	Relative count	TBNK
finngen_R11_I9_ABAORTANEUR.gz, SS, GCST90001598.tsv	1.00E-04	0.0119	rs72839445	0.189	rs2076030	GCST90001598	DN (CD4-CD8-) AC	Absolute count	TBNK
finngen_R11_I9_ABAORTANEUR.gz, SS, GCST90001599.tsv	1.00E-04	0.0132	rs72839445	0.1829	rs2076030	GCST90001599	DN (CD4-CD8-) %T cell	Relative count	TBNK
finngen_R11_I9_ABAORTANEUR.gz, SS, GCST90001600.tsv	1.00E-04	0.0121	rs72839445	0.1973	rs2076030	GCST90001600	Leukocyte AC	Absolute count	TBNK
finngen_R11_I9_ABAORTANEUR.gz, SS, GCST90001601.tsv	1.00E-04	0.012	rs72839445	0.196	rs2076030	GCST90001601	Lymphocyte AC	Absolute count	TBNK
finngen_R11_I9_ABAORTANEUR.gz, SS, GCST90001602.tsv	1.00E-04	0.0119	rs72839445	0.1946	rs2076030	GCST90001602	Lymphocyte %leukocyte	Relative count	TBNK
finngen_R11_I9_ABAORTANEUR.gz, SS, GCST90001603.tsv	2.00E-04	0.0136	rs72839445	0.1998	rs2076030	GCST90001603	T cell AC	Absolute count	TBNK
finngen_R11_I9_ABAORTANEUR.gz, SS, GCST90001604.tsv	3.00E-04	0.0156	rs72839445	0.2118	rs2076030	GCST90001604	T cell %lymphocyte	Relative count	TBNK
finngen_R11_I9_ABAORTANEUR.gz, SS, GCST90001605.tsv	1.00E-04	0.0125	rs72839445	0.1889	rs2076030	GCST90001605	T cell %leukocyte	Relative count	TBNK
finngen_R11_I9_ABAORTANEUR.gz, SS, GCST90001606.tsv	2.00E-04	0.0149	rs72839445	0.2066	rs2076030	GCST90001606	CD4+ %leukocyte	Relative count	TBNK
finngen_R11_I9_ABAORTANEUR.gz, SS, GCST90001607.tsv	1.00E-04	0.0121	rs72839445	0.1955	rs2076030	GCST90001607	CD8br %leukocyte	Relative count	TBNK
finngen_R11_I9_ABAORTANEUR.gz, SS, GCST90001608.tsv	1.00E-04	0.0122	rs72839445	0.1763	rs2076030	GCST90001608	DP (CD4+CD8+) %leukocyte	Relative count	TBNK
finngen_R11_I9_ABAORTANEUR.gz, SS, GCST90001609.tsv	2.00E-04	0.0152	rs72839445	0.1512	rs2076030	GCST90001609	CD4+ CD8dim AC	Absolute count	TBNK
finngen_R11_I9_ABAORTANEUR.gz, SS, GCST90001610.tsv	2.00E-04	0.0143	rs72839445	0.1509	rs2076030	GCST90001610	CD4+ CD8dim %lymphocyte	Relative count	TBNK
finngen_R11_I9_ABAORTANEUR.gz, SS, GCST90001611.tsv	3.00E-04	0.0153	rs72839445	0.1479	rs2076030	GCST90001611	CD4+ CD8dim %leukocyte	Relative count	TBNK
finngen_R11_I9_ABAORTANEUR.gz, SS, GCST90001612.tsv	1.00E-04	0.0118	rs72839445	0.1939	rs2076030	GCST90001612	CD8dim %leukocyte	Relative count	TBNK
finngen_R11_I9_ABAORTANEUR.gz, SS, GCST90001613.tsv	1.00E-04	0.0122	rs72839445	0.1857	rs2076030	GCST90001613	DN (CD4-CD8-) %leukocyte	Relative count	TBNK
finngen_R11_I9_ABAORTANEUR.gz, SS, GCST90001614.tsv	1.00E-04	0.0121	rs72839445	0.1953	rs2076030	GCST90001614	CD8br and CD8dim %leukocyte	Relative count	TBNK
finngen_R11_I9_ABAORTANEUR.gz, SS, GCST90001615.tsv	1.00E-04	0.0117	rs72839445	0.1907	rs2076030	GCST90001615	TCRgd AC	Absolute count	TBNK
finngen_R11_I9_ABAORTANEUR.gz, SS, GCST90001616.tsv	1.00E-04	0.0119	rs72839445	0.1872	rs2076030	GCST90001616	TCRgd %T cell	Relative count	TBNK
finngen_R11_I9_ABAORTANEUR.gz, SS, GCST90001617.tsv	1.00E-04	0.0119	rs72839445	0.19	rs2076030	GCST90001617	TCRgd %lymphocyte	Relative count	TBNK
finngen_R11_I9_ABAORTANEUR.gz, SS, GCST90001618.tsv	0	0.0119	rs72839445	0.191	rs2076030	GCST90001618	HLA DR+ T cell AC	Absolute count	TBNK
finngen_R11_I9_ABAORTANEUR.gz, SS, GCST90001619.tsv	1.00E-04	0.0119	rs72839445	0.1817	rs2076030	GCST90001619	HLA DR+ T cell%T cell	Relative count	TBNK
finngen_R11_I9_ABAORTANEUR.gz, SS, GCST90001620.tsv	1.00E-04	0.0119	rs72839445	0.189	rs2076030	GCST90001620	HLA DR+ T cell%lymphocyte	Relative count	TBNK
finngen_R11_I9_ABAORTANEUR.gz, SS, GCST90001621.tsv	1.00E-04	0.0119	rs72839445	0.1887	rs2076030	GCST90001621	NKT AC	Absolute count	TBNK
finngen_R11_I9_ABAORTANEUR.gz, SS, GCST90001622.tsv	1.00E-04	0.012	rs72839445	0.1906	rs2076030	GCST90001622	NKT %T cell	Relative count	TBNK
finngen_R11_I9_ABAORTANEUR.gz, SS, GCST90001623.tsv	1.00E-04	0.012	rs72839445	0.1884	rs2076030	GCST90001623	NKT %lymphocyte	Relative count	TBNK
finngen_R11_I9_ABAORTANEUR.gz, SS, GCST90001624.tsv	1.00E-04	0.0129	rs72839445	0.1983	rs2076030	GCST90001624	HLA DR+ CD4+ AC	Absolute count	TBNK
finngen_R11_I9_ABAORTANEUR.gz, SS, GCST90001625.tsv	1.00E-04	0.012	rs72839445	0.1935	rs2076030	GCST90001625	HLA DR+ CD4+ %T cell	Relative count	TBNK
finngen_R11_I9_ABAORTANEUR.gz, SS, GCST90001626.tsv	2.00E-04	0.0131	rs72839445	0.201	rs2076030	GCST90001626	HLA DR+ CD4+ %lymphocyte	Relative count	TBNK
finngen_R11_I9_ABAORTANEUR.gz, SS, GCST90001627.tsv	1.00E-04	0.0119	rs72839445	0.1913	rs2076030	GCST90001627	HLA DR+ CD8br AC	Absolute count	TBNK
finngen_R11_I9_ABAORTANEUR.gz, SS, GCST90001628.tsv	1.00E-04	0.0118	rs72839445	0.1857	rs2076030	GCST90001628	HLA DR+ CD8br %T cell	Relative count	TBNK
finngen_R11_I9_ABAORTANEUR.gz, SS, GCST90001629.tsv	1.00E-04	0.0119	rs72839445	0.19	rs2076030	GCST90001629	HLA DR+ CD8br %lymphocyte	Relative count	TBNK
finngen_R11_I9_ABAORTANEUR.gz, SS, GCST90001630.tsv	1.00E-04	0.0119	rs72839445	0.193	rs2076030	GCST90001630	CD8br NKT AC	Absolute count	TBNK
finngen_R11_I9_ABAORTANEUR.gz, SS, GCST90001631.tsv	1.00E-04	0.0124	rs72839445	0.1955	rs2076030	GCST90001631	CD8br NKT %T cell	Relative count	TBNK
finngen_R11_I9_ABAORTANEUR.gz, SS, GCST90001632.tsv	1.00E-04	0.0119	rs72839445	0.1936	rs2076030	GCST90001632	CD8br NKT %lymphocyte	Relative count	TBNK
finngen_R11_I9_ABAORTANEUR.gz, SS, GCST90001633.tsv	1.00E-04	0.0117	rs72839445	0.193	rs2076030	GCST90001633	CD8dim NKT AC	Absolute count	TBNK
finngen_R11_I9_ABAORTANEUR.gz, SS, GCST90001634.tsv	1.00E-04	0.0118	rs72839445	0.1932	rs2076030	GCST90001634	CD8dim NKT %T cell	Relative count	TBNK
finngen_R11_I9_ABAORTANEUR.gz, SS, GCST90001635.tsv	1.00E-04	0.0117	rs72839445	0.193	rs2076030	GCST90001635	CD8dim NKT %lymphocyte	Relative count	TBNK
finngen_R11_I9_ABAORTANEUR.gz, SS, GCST90001636.tsv	1.00E-04	0.0118	rs72839445	0.1919	rs2076030	GCST90001636	DN (CD4-CD8-) NKT AC	Absolute count	TBNK
finngen_R11_I9_ABAORTANEUR.gz, SS, GCST90001637.tsv	1.00E-04	0.0122	rs72839445	0.1905	rs2076030	GCST90001637	DN (CD4-CD8-) NKT %T cell	Relative count	TBNK
finngen_R11_I9_ABAORTANEUR.gz, SS, GCST90001638.tsv	1.00E-04	0.0119	rs72839445	0.1915	rs2076030	GCST90001638	DN (CD4-CD8-) NKT %lymphocyte	Relative count	TBNK
finngen_R11_I9_ABAORTANEUR.gz, SS, GCST90001639.tsv	2.00E-04	0.0128	rs72839445	0.2029	rs2076030	GCST90001639	CD3- lymphocyte AC	Absolute count	TBNK
finngen_R11_I9_ABAORTANEUR.gz, SS, GCST90001640.tsv	3.00E-04	0.0156	rs72839445	0.2118	rs2076030	GCST90001640	CD3- lymphocyte %lymphocyte	Relative count	TBNK
finngen_R11_I9_ABAORTANEUR.gz, SS, GCST90001641.tsv	2.00E-04	0.015	rs72839445	0.2157	rs2076030	GCST90001641	CD3- lymphocyte %leukocyte	Relative count	TBNK
finngen_R11_I9_ABAORTANEUR.gz, SS, GCST90001642.tsv	2.00E-04	0.0142	rs72839445	0.1868	rs2076030	GCST90001642	B cell AC	Absolute count	TBNK
finngen_R11_I9_ABAORTANEUR.gz, SS, GCST90001643.tsv	2.00E-04	0.0123	rs72839445	0.1826	rs2076030	GCST90001643	B cell % CD3- lymphocyte	Relative count	TBNK
finngen_R11_I9_ABAORTANEUR.gz, SS, GCST90001644.tsv	3.00E-04	0.0164	rs72839445	0.178	rs2076030	GCST90001644	B cell %lymphocyte	Relative count	TBNK
finngen_R11_I9_ABAORTANEUR.gz, SS, GCST90001645.tsv	1.00E-04	0.0119	rs72839445	0.1978	rs2076030	GCST90001645	NK AC	Absolute count	TBNK
finngen_R11_I9_ABAORTANEUR.gz, SS, GCST90001646.tsv	2.00E-04	0.0131	rs72839445	0.1679	rs2076030	GCST90001646	NK %CD3- lymphocyte	Relative count	TBNK
finngen_R11_I9_ABAORTANEUR.gz, SS, GCST90001647.tsv	1.00E-04	0.012	rs72839445	0.198	rs2076030	GCST90001647	NK %lymphocyte	Relative count	TBNK
finngen_R11_I9_ABAORTANEUR.gz, SS, GCST90001648.tsv	1.00E-04	0.012	rs72839445	0.1885	rs2076030	GCST90001648	HLA DR+ NK AC	Absolute count	TBNK
finngen_R11_I9_ABAORTANEUR.gz, SS, GCST90001649.tsv	1.00E-04	0.012	rs72839445	0.1922	rs2076030	GCST90001649	HLA DR+ NK %NK	Relative count	TBNK
finngen_R11_I9_ABAORTANEUR.gz, SS, GCST90001650.tsv	2.00E-04	0.0123	rs72839445	0.19	rs2076030	GCST90001650	HLA DR+ NK %CD3- lymphocyte	Relative count	TBNK
finngen_R11_I9_ABAORTANEUR.gz, SS, GCST90001651.tsv	2.00E-04	0.0124	rs72839445	0.1984	rs2076030	GCST90001651	Granulocyte AC	Absolute count	TBNK
finngen_R11_I9_ABAORTANEUR.gz, SS, GCST90001652.tsv	1.00E-04	0.0119	rs72839445	0.1937	rs2076030	GCST90001652	Granulocyte %leukocyte	Relative count	TBNK
finngen_R11_I9_ABAORTANEUR.gz, SS, GCST90001653.tsv	1.00E-04	0.0123	rs72839445	0.1941	rs2076030	GCST90001653	CD28- DN (CD4-CD8-) %DN	Relative count	Treg
finngen_R11_I9_ABAORTANEUR.gz, SS, GCST90001654.tsv	1.00E-04	0.012	rs72839445	0.1965	rs2076030	GCST90001654	CD28- DN (CD4-CD8-) AC	Absolute count	Treg
finngen_R11_I9_ABAORTANEUR.gz, SS, GCST90001655.tsv	1.00E-04	0.0136	rs72839445	0.1866	rs2076030	GCST90001655	CD28+ DN (CD4-CD8-) %T cell	Relative count	Treg
finngen_R11_I9_ABAORTANEUR.gz, SS, GCST90001656.tsv	1.00E-04	0.0123	rs72839445	0.1941	rs2076030	GCST90001656	CD28+ DN (CD4-CD8-) %DN	Relative count	Treg
finngen_R11_I9_ABAORTANEUR.gz, SS, GCST90001657.tsv	1.00E-04	0.012	rs72839445	0.1884	rs2076030	GCST90001657	CD28+ DN (CD4-CD8-) AC	Absolute count	Treg
finngen_R11_I9_ABAORTANEUR.gz, SS, GCST90001658.tsv	3.00E-04	0.0155	rs72839445	0.2066	rs2076030	GCST90001658	CD39+ CD4+ %T cell	Relative count	Treg
finngen_R11_I9_ABAORTANEUR.gz, SS, GCST90001659.tsv	3.00E-04	0.0161	rs72839445	0.2118	rs2076030	GCST90001659	CD39+ CD4+ %CD4+	Relative count	Treg
finngen_R11_I9_ABAORTANEUR.gz, SS, GCST90001660.tsv	2.00E-04	0.0125	rs72839445	0.1992	rs2076030	GCST90001660	CD39+ CD4+ AC	Absolute count	Treg
finngen_R11_I9_ABAORTANEUR.gz, SS, GCST90001661.tsv	1.00E-04	0.0119	rs72839445	0.1962	rs2076030	GCST90001661	CD28- CD8dim %T cell	Relative count	Treg
finngen_R11_I9_ABAORTANEUR.gz, SS, GCST90001662.tsv	1.00E-04	0.0118	rs72839445	0.1962	rs2076030	GCST90001662	CD28- CD8dim %CD8dim	Relative count	Treg
finngen_R11_I9_ABAORTANEUR.gz, SS, GCST90001663.tsv	1.00E-04	0.0118	rs72839445	0.1959	rs2076030	GCST90001663	CD28- CD8dim AC	Absolute count	Treg
finngen_R11_I9_ABAORTANEUR.gz, SS, GCST90001664.tsv	1.00E-04	0.0121	rs72839445	0.1905	rs2076030	GCST90001664	CD28+ CD45RA+ CD8dim %T cell	Relative count	Treg
finngen_R11_I9_ABAORTANEUR.gz, SS, GCST90001665.tsv	1.00E-04	0.012	rs72839445	0.193	rs2076030	GCST90001665	CD28+ CD45RA+ CD8dim %CD8dim	Relative count	Treg
finngen_R11_I9_ABAORTANEUR.gz, SS, GCST90001666.tsv	1.00E-04	0.0116	rs72839445	0.1922	rs2076030	GCST90001666	CD28+ CD45RA+ CD8dim AC	Absolute count	Treg
finngen_R11_I9_ABAORTANEUR.gz, SS, GCST90001667.tsv	1.00E-04	0.0118	rs72839445	0.1945	rs2076030	GCST90001667	CD28+ CD45RA- CD8dim %T cell	Relative count	Treg
finngen_R11_I9_ABAORTANEUR.gz, SS, GCST90001668.tsv	1.00E-04	0.012	rs72839445	0.196	rs2076030	GCST90001668	CD28+ CD45RA- CD8dim %CD8dim	Relative count	Treg
finngen_R11_I9_ABAORTANEUR.gz, SS, GCST90001669.tsv	1.00E-04	0.0122	rs72839445	0.1974	rs2076030	GCST90001669	CD28+ CD45RA- CD8dim AC	Absolute count	Treg
finngen_R11_I9_ABAORTANEUR.gz, SS, GCST90001670.tsv	3.00E-04	0.0171	rs72839445	0.2114	rs2076030	GCST90001670	CD39+ CD8br %T cell	Relative count	Treg
finngen_R11_I9_ABAORTANEUR.gz, SS, GCST90001671.tsv	3.00E-04	0.0163	rs72839445	0.2087	rs2076030	GCST90001671	CD39+ CD8br %CD8br	Relative count	Treg
finngen_R11_I9_ABAORTANEUR.gz, SS, GCST90001672.tsv	2.00E-04	0.0153	rs72839445	0.2067	rs2076030	GCST90001672	CD39+ CD8br AC	Absolute count	Treg
finngen_R11_I9_ABAORTANEUR.gz, SS, GCST90001673.tsv	1.00E-04	0.0119	rs72839445	0.1901	rs2076030	GCST90001673	CD28- CD127- CD25++ CD8br %T cell	Relative count	Treg
finngen_R11_I9_ABAORTANEUR.gz, SS, GCST90001674.tsv	2.00E-04	0.0126	rs72839445	0.1844	rs2076030	GCST90001674	CD28- CD127- CD25++ CD8br %CD8br	Relative count	Treg
finngen_R11_I9_ABAORTANEUR.gz, SS, GCST90001675.tsv	1.00E-04	0.0119	rs72839445	0.1904	rs2076030	GCST90001675	CD28- CD127- CD25++ CD8br AC	Absolute count	Treg
finngen_R11_I9_ABAORTANEUR.gz, SS, GCST90001676.tsv	1.00E-04	0.0118	rs72839445	0.1953	rs2076030	GCST90001676	CD28- CD25++ CD8br %T cell	Relative count	Treg
finngen_R11_I9_ABAORTANEUR.gz, SS, GCST90001677.tsv	1.00E-04	0.0118	rs72839445	0.1891	rs2076030	GCST90001677	CD28- CD25++ CD8br %CD8br	Relative count	Treg
finngen_R11_I9_ABAORTANEUR.gz, SS, GCST90001678.tsv	1.00E-04	0.0117	rs72839445	0.1929	rs2076030	GCST90001678	CD28- CD25++ CD8br AC	Absolute count	Treg
finngen_R11_I9_ABAORTANEUR.gz, SS, GCST90001679.tsv	1.00E-04	0.0125	rs72839445	0.1876	rs2076030	GCST90001679	CD25++ CD8br %T cell	Relative count	Treg
finngen_R11_I9_ABAORTANEUR.gz, SS, GCST90001680.tsv	2.00E-04	0.0137	rs72839445	0.1809	rs2076030	GCST90001680	CD25++ CD8br %CD8br	Relative count	Treg
finngen_R11_I9_ABAORTANEUR.gz, SS, GCST90001681.tsv	2.00E-04	0.0132	rs72839445	0.1847	rs2076030	GCST90001681	CD25++ CD8br AC	Absolute count	Treg
finngen_R11_I9_ABAORTANEUR.gz, SS, GCST90001682.tsv	2.00E-04	0.0143	rs72839445	0.1803	rs2076030	GCST90001682	CD127- CD8br %T cell	Relative count	Treg
finngen_R11_I9_ABAORTANEUR.gz, SS, GCST90001683.tsv	1.00E-04	0.0132	rs72839445	0.1799	rs2076030	GCST90001683	CD127- CD8br %CD8br	Relative count	Treg
finngen_R11_I9_ABAORTANEUR.gz, SS, GCST90001684.tsv	1.00E-04	0.0123	rs72839445	0.188	rs2076030	GCST90001684	CD127- CD8br AC	Absolute count	Treg
finngen_R11_I9_ABAORTANEUR.gz, SS, GCST90001685.tsv	2.00E-04	0.0135	rs72839445	0.2	rs2076030	GCST90001685	CD28- CD8br %T cell	Relative count	Treg
finngen_R11_I9_ABAORTANEUR.gz, SS, GCST90001686.tsv	1.00E-04	0.0138	rs72839445	0.203	rs2076030	GCST90001686	CD28- CD8br %CD8br	Relative count	Treg
finngen_R11_I9_ABAORTANEUR.gz, SS, GCST90001687.tsv	1.00E-04	0.0126	rs72839445	0.1963	rs2076030	GCST90001687	CD28- CD8br AC	Absolute count	Treg
finngen_R11_I9_ABAORTANEUR.gz, SS, GCST90001688.tsv	1.00E-04	0.012	rs72839445	0.2106	rs2076030	GCST90001688	CD28+ CD45RA+ CD8br %T cell	Relative count	Treg
finngen_R11_I9_ABAORTANEUR.gz, SS, GCST90001689.tsv	2.00E-04	0.0139	rs72839445	0.2162	rs2076030	GCST90001689	CD28+ CD45RA+ CD8br %CD8br	Relative count	Treg
finngen_R11_I9_ABAORTANEUR.gz, SS, GCST90001690.tsv	1.00E-04	0.0122	rs72839445	0.2093	rs2076030	GCST90001690	CD28+ CD45RA+ CD8br AC	Absolute count	Treg
finngen_R11_I9_ABAORTANEUR.gz, SS, GCST90001691.tsv	1.00E-04	0.0127	rs72839445	0.1981	rs2076030	GCST90001691	CD28+ CD45RA- CD8br %T cell	Relative count	Treg
finngen_R11_I9_ABAORTANEUR.gz, SS, GCST90001692.tsv	1.00E-04	0.0121	rs72839445	0.1864	rs2076030	GCST90001692	CD28+ CD45RA- CD8br %CD8br	Relative count	Treg
finngen_R11_I9_ABAORTANEUR.gz, SS, GCST90001693.tsv	1.00E-04	0.012	rs72839445	0.1902	rs2076030	GCST90001693	CD28+ CD45RA- CD8br AC	Absolute count	Treg
finngen_R11_I9_ABAORTANEUR.gz, SS, GCST90001694.tsv	1.00E-04	0.012	rs72839445	0.1952	rs2076030	GCST90001694	CD28- DN (CD4-CD8-) %T cell	Relative count	Treg
finngen_R11_I9_ABAORTANEUR.gz, SS, GCST90001695.tsv	2.00E-04	0.0135	rs72839445	0.1906	rs2076030	GCST90001695	CD45RA- CD28- CD8br AC	Absolute count	Treg
finngen_R11_I9_ABAORTANEUR.gz, SS, GCST90001696.tsv	2.00E-04	0.0135	rs72839445	0.1902	rs2076030	GCST90001696	CD45RA- CD28- CD8br %CD8br	Relative count	Treg
finngen_R11_I9_ABAORTANEUR.gz, SS, GCST90001697.tsv	2.00E-04	0.0135	rs72839445	0.19	rs2076030	GCST90001697	CD45RA- CD28- CD8br %T cell	Relative count	Treg
finngen_R11_I9_ABAORTANEUR.gz, SS, GCST90001698.tsv	2.00E-04	0.0135	rs72839445	0.1906	rs2076030	GCST90001698	CD45RA+ CD28- CD8br AC	Absolute count	Treg
finngen_R11_I9_ABAORTANEUR.gz, SS, GCST90001699.tsv	2.00E-04	0.0135	rs72839445	0.1907	rs2076030	GCST90001699	CD45RA+ CD28- CD8br %CD8br	Relative count	Treg
finngen_R11_I9_ABAORTANEUR.gz, SS, GCST90001700.tsv	2.00E-04	0.0136	rs72839445	0.1917	rs2076030	GCST90001700	CD45RA+ CD28- CD8br %T cell	Relative count	Treg
finngen_R11_I9_ABAORTANEUR.gz, SS, GCST90001701.tsv	4.00E-04	0.0177	rs72839445	0.1957	rs2076030	GCST90001701	BAFF-R on CD20- CD38-	MFI	B cell
finngen_R11_I9_ABAORTANEUR.gz, SS, GCST90001702.tsv	2.00E-04	0.0128	rs72839445	0.1965	rs2076030	GCST90001702	BAFF-R on CD24+ CD27+	MFI	B cell
finngen_R11_I9_ABAORTANEUR.gz, SS, GCST90001703.tsv	2.00E-04	0.0128	rs72839445	0.199	rs2076030	GCST90001703	BAFF-R on IgD+ CD24+	MFI	B cell
finngen_R11_I9_ABAORTANEUR.gz, SS, GCST90001704.tsv	2.00E-04	0.0131	rs72839445	0.2014	rs2076030	GCST90001704	BAFF-R on IgD+ CD24-	MFI	B cell
finngen_R11_I9_ABAORTANEUR.gz, SS, GCST90001705.tsv	2.00E-04	0.0135	rs72839445	0.2056	rs2076030	GCST90001705	BAFF-R on IgD+ CD38-	MFI	B cell
finngen_R11_I9_ABAORTANEUR.gz, SS, GCST90001706.tsv	1.00E-04	0.013	rs72839445	0.1948	rs2076030	GCST90001706	BAFF-R on IgD+ CD38- naive	MFI	B cell
finngen_R11_I9_ABAORTANEUR.gz, SS, GCST90001707.tsv	1.00E-04	0.0124	rs72839445	0.1931	rs2076030	GCST90001707	BAFF-R on IgD+ CD38- unsw mem	MFI	B cell
finngen_R11_I9_ABAORTANEUR.gz, SS, GCST90001708.tsv	2.00E-04	0.0124	rs72839445	0.1972	rs2076030	GCST90001708	BAFF-R on IgD+ CD38br	MFI	B cell
finngen_R11_I9_ABAORTANEUR.gz, SS, GCST90001709.tsv	2.00E-04	0.0136	rs72839445	0.2025	rs2076030	GCST90001709	BAFF-R on IgD+ CD38dim	MFI	B cell
finngen_R11_I9_ABAORTANEUR.gz, SS, GCST90001710.tsv	2.00E-04	0.0135	rs72839445	0.1998	rs2076030	GCST90001710	BAFF-R on IgD- CD24-	MFI	B cell
finngen_R11_I9_ABAORTANEUR.gz, SS, GCST90001711.tsv	2.00E-04	0.0139	rs72839445	0.2036	rs2076030	GCST90001711	BAFF-R on IgD- CD27-	MFI	B cell
finngen_R11_I9_ABAORTANEUR.gz, SS, GCST90001712.tsv	2.00E-04	0.0133	rs72839445	0.1987	rs2076030	GCST90001712	BAFF-R on IgD- CD38-	MFI	B cell
finngen_R11_I9_ABAORTANEUR.gz, SS, GCST90001713.tsv	2.00E-04	0.0122	rs72839445	0.1925	rs2076030	GCST90001713	BAFF-R on IgD- CD38br	MFI	B cell
finngen_R11_I9_ABAORTANEUR.gz, SS, GCST90001714.tsv	2.00E-04	0.0131	rs72839445	0.1977	rs2076030	GCST90001714	BAFF-R on IgD- CD38dim	MFI	B cell
finngen_R11_I9_ABAORTANEUR.gz, SS, GCST90001715.tsv	2.00E-04	0.013	rs72839445	0.2002	rs2076030	GCST90001715	BAFF-R on memory B cell	MFI	B cell
finngen_R11_I9_ABAORTANEUR.gz, SS, GCST90001716.tsv	2.00E-04	0.0128	rs72839445	0.2012	rs2076030	GCST90001716	BAFF-R on naive-mature B cell	MFI	B cell
finngen_R11_I9_ABAORTANEUR.gz, SS, GCST90001717.tsv	2.00E-04	0.0128	rs72839445	0.1995	rs2076030	GCST90001717	BAFF-R on unsw mem	MFI	B cell
finngen_R11_I9_ABAORTANEUR.gz, SS, GCST90001718.tsv	2.00E-04	0.0135	rs72839445	0.1974	rs2076030	GCST90001718	BAFF-R on sw mem	MFI	B cell
finngen_R11_I9_ABAORTANEUR.gz, SS, GCST90001719.tsv	2.00E-04	0.0131	rs72839445	0.2015	rs2076030	GCST90001719	BAFF-R on IgD+	MFI	B cell
finngen_R11_I9_ABAORTANEUR.gz, SS, GCST90001720.tsv	2.00E-04	0.0125	rs72839445	0.1969	rs2076030	GCST90001720	BAFF-R on transitional	MFI	B cell
finngen_R11_I9_ABAORTANEUR.gz, SS, GCST90001721.tsv	1.00E-04	0.0126	rs72839445	0.2007	rs2076030	GCST90001721	CD19 on CD20-	MFI	B cell
finngen_R11_I9_ABAORTANEUR.gz, SS, GCST90001722.tsv	2.00E-04	0.0146	rs72839445	0.1853	rs2076030	GCST90001722	CD19 on CD20- CD38-	MFI	B cell
finngen_R11_I9_ABAORTANEUR.gz, SS, GCST90001723.tsv	2.00E-04	0.0119	rs72839445	0.1948	rs2076030	GCST90001723	CD19 on CD24+ CD27+	MFI	B cell
finngen_R11_I9_ABAORTANEUR.gz, SS, GCST90001724.tsv	1.00E-04	0.0117	rs72839445	0.1957	rs2076030	GCST90001724	CD19 on IgD+ CD24+	MFI	B cell
finngen_R11_I9_ABAORTANEUR.gz, SS, GCST90001725.tsv	1.00E-04	0.0118	rs72839445	0.1937	rs2076030	GCST90001725	CD19 on IgD+ CD24-	MFI	B cell
finngen_R11_I9_ABAORTANEUR.gz, SS, GCST90001726.tsv	1.00E-04	0.0119	rs72839445	0.1958	rs2076030	GCST90001726	CD19 on IgD+ CD38-	MFI	B cell
finngen_R11_I9_ABAORTANEUR.gz, SS, GCST90001727.tsv	2.00E-04	0.0136	rs72839445	0.2016	rs2076030	GCST90001727	CD19 on IgD+ CD38- naive	MFI	B cell
finngen_R11_I9_ABAORTANEUR.gz, SS, GCST90001728.tsv	2.00E-04	0.0123	rs72839445	0.1898	rs2076030	GCST90001728	CD19 on IgD+ CD38- unsw mem	MFI	B cell
finngen_R11_I9_ABAORTANEUR.gz, SS, GCST90001729.tsv	1.00E-04	0.0119	rs72839445	0.19	rs2076030	GCST90001729	CD19 on IgD+ CD38br	MFI	B cell
finngen_R11_I9_ABAORTANEUR.gz, SS, GCST90001730.tsv	1.00E-04	0.0116	rs72839445	0.194	rs2076030	GCST90001730	CD19 on IgD+ CD38dim	MFI	B cell
finngen_R11_I9_ABAORTANEUR.gz, SS, GCST90001731.tsv	2.00E-04	0.0127	rs72839445	0.1949	rs2076030	GCST90001731	CD19 on IgD- CD24-	MFI	B cell
finngen_R11_I9_ABAORTANEUR.gz, SS, GCST90001732.tsv	2.00E-04	0.0125	rs72839445	0.1939	rs2076030	GCST90001732	CD19 on IgD- CD27-	MFI	B cell
finngen_R11_I9_ABAORTANEUR.gz, SS, GCST90001733.tsv	1.00E-04	0.0117	rs72839445	0.1906	rs2076030	GCST90001733	CD19 on IgD- CD38-	MFI	B cell
finngen_R11_I9_ABAORTANEUR.gz, SS, GCST90001734.tsv	1.00E-04	0.0128	rs72839445	0.1924	rs2076030	GCST90001734	CD19 on IgD- CD38br	MFI	B cell
finngen_R11_I9_ABAORTANEUR.gz, SS, GCST90001735.tsv	1.00E-04	0.0117	rs72839445	0.1934	rs2076030	GCST90001735	CD19 on IgD- CD38dim	MFI	B cell
finngen_R11_I9_ABAORTANEUR.gz, SS, GCST90001736.tsv	1.00E-04	0.0116	rs72839445	0.1955	rs2076030	GCST90001736	CD19 on memory B cell	MFI	B cell
finngen_R11_I9_ABAORTANEUR.gz, SS, GCST90001737.tsv	1.00E-04	0.0117	rs72839445	0.1931	rs2076030	GCST90001737	CD19 on naive-mature B cell	MFI	B cell
finngen_R11_I9_ABAORTANEUR.gz, SS, GCST90001738.tsv	1.00E-04	0.0118	rs72839445	0.195	rs2076030	GCST90001738	CD19 on unsw mem	MFI	B cell
finngen_R11_I9_ABAORTANEUR.gz, SS, GCST90001739.tsv	2.00E-04	0.0121	rs72839445	0.1956	rs2076030	GCST90001739	CD19 on PB/PC	MFI	B cell
finngen_R11_I9_ABAORTANEUR.gz, SS, GCST90001740.tsv	1.00E-04	0.0119	rs72839445	0.192	rs2076030	GCST90001740	CD19 on sw mem	MFI	B cell
finngen_R11_I9_ABAORTANEUR.gz, SS, GCST90001741.tsv	1.00E-04	0.0116	rs72839445	0.1938	rs2076030	GCST90001741	CD19 on IgD+	MFI	B cell
finngen_R11_I9_ABAORTANEUR.gz, SS, GCST90001742.tsv	2.00E-04	0.0121	rs72839445	0.1943	rs2076030	GCST90001742	CD19 on transitional	MFI	B cell
finngen_R11_I9_ABAORTANEUR.gz, SS, GCST90001743.tsv	0	0.0149	rs72839445	0.2029	rs2076030	GCST90001743	CD20 on B cell	MFI	B cell
finngen_R11_I9_ABAORTANEUR.gz, SS, GCST90001744.tsv	0	0.0166	rs72839445	0.173	rs2076030	GCST90001744	CD20 on CD20- CD38-	MFI	B cell
finngen_R11_I9_ABAORTANEUR.gz, SS, GCST90001745.tsv	1.00E-04	0.0158	rs72839445	0.2019	rs2076030	GCST90001745	CD20 on CD24+ CD27+	MFI	B cell
finngen_R11_I9_ABAORTANEUR.gz, SS, GCST90001746.tsv	1.00E-04	0.0134	rs72839445	0.1991	rs2076030	GCST90001746	CD20 on IgD+ CD24+	MFI	B cell
finngen_R11_I9_ABAORTANEUR.gz, SS, GCST90001747.tsv	1.00E-04	0.0124	rs72839445	0.1976	rs2076030	GCST90001747	CD20 on IgD+ CD24-	MFI	B cell
finngen_R11_I9_ABAORTANEUR.gz, SS, GCST90001748.tsv	1.00E-04	0.0139	rs72839445	0.205	rs2076030	GCST90001748	CD20 on IgD+ CD38-	MFI	B cell
finngen_R11_I9_ABAORTANEUR.gz, SS, GCST90001749.tsv	1.00E-04	0.0146	rs72839445	0.2046	rs2076030	GCST90001749	CD20 on IgD+ CD38- naive	MFI	B cell
finngen_R11_I9_ABAORTANEUR.gz, SS, GCST90001750.tsv	1.00E-04	0.0137	rs72839445	0.2004	rs2076030	GCST90001750	CD20 on IgD+ CD38- unsw mem	MFI	B cell
finngen_R11_I9_ABAORTANEUR.gz, SS, GCST90001751.tsv	1.00E-04	0.0118	rs72839445	0.1924	rs2076030	GCST90001751	CD20 on IgD+ CD38br	MFI	B cell
finngen_R11_I9_ABAORTANEUR.gz, SS, GCST90001752.tsv	1.00E-04	0.0138	rs72839445	0.2002	rs2076030	GCST90001752	CD20 on IgD+ CD38dim	MFI	B cell
finngen_R11_I9_ABAORTANEUR.gz, SS, GCST90001753.tsv	3.00E-04	0.0174	rs72839445	0.1974	rs2076030	GCST90001753	CD20 on IgD- CD24-	MFI	B cell
finngen_R11_I9_ABAORTANEUR.gz, SS, GCST90001754.tsv	5.00E-04	0.0191	rs72839445	0.2139	rs2076030	GCST90001754	CD20 on IgD- CD27-	MFI	B cell
finngen_R11_I9_ABAORTANEUR.gz, SS, GCST90001755.tsv	1.00E-04	0.0161	rs72839445	0.2081	rs2076030	GCST90001755	CD20 on IgD- CD38-	MFI	B cell
finngen_R11_I9_ABAORTANEUR.gz, SS, GCST90001756.tsv	2.00E-04	0.0124	rs72839445	0.1912	rs2076030	GCST90001756	CD20 on IgD- CD38br	MFI	B cell
finngen_R11_I9_ABAORTANEUR.gz, SS, GCST90001757.tsv	0	0.0162	rs72839445	0.1986	rs2076030	GCST90001757	CD20 on IgD- CD38dim	MFI	B cell
finngen_R11_I9_ABAORTANEUR.gz, SS, GCST90001758.tsv	0	0.0157	rs72839445	0.2063	rs2076030	GCST90001758	CD20 on memory B cell	MFI	B cell
finngen_R11_I9_ABAORTANEUR.gz, SS, GCST90001759.tsv	0	0.0144	rs72839445	0.2039	rs2076030	GCST90001759	CD20 on naive-mature B cell	MFI	B cell
finngen_R11_I9_ABAORTANEUR.gz, SS, GCST90001760.tsv	0	0.0132	rs72839445	0.1995	rs2076030	GCST90001760	CD20 on unsw mem	MFI	B cell
finngen_R11_I9_ABAORTANEUR.gz, SS, GCST90001761.tsv	1.00E-04	0.0158	rs72839445	0.2017	rs2076030	GCST90001761	CD20 on sw mem	MFI	B cell
finngen_R11_I9_ABAORTANEUR.gz, SS, GCST90001762.tsv	1.00E-04	0.0126	rs72839445	0.198	rs2076030	GCST90001762	CD20 on IgD+	MFI	B cell
finngen_R11_I9_ABAORTANEUR.gz, SS, GCST90001763.tsv	0	0.0119	rs72839445	0.1887	rs2076030	GCST90001763	CD20 on transitional	MFI	B cell
finngen_R11_I9_ABAORTANEUR.gz, SS, GCST90001764.tsv	3.00E-04	0.015	rs72839445	0.1385	rs2076030	GCST90001764	CD24 on CD24+ CD27+	MFI	B cell
finngen_R11_I9_ABAORTANEUR.gz, SS, GCST90001765.tsv	3.00E-04	0.0158	rs72839445	0.1622	rs2076030	GCST90001765	CD24 on IgD+ CD24+	MFI	B cell
finngen_R11_I9_ABAORTANEUR.gz, SS, GCST90001766.tsv	1.00E-04	0.0122	rs72839445	0.1759	rs2076030	GCST90001766	CD24 on IgD+ CD38-	MFI	B cell
finngen_R11_I9_ABAORTANEUR.gz, SS, GCST90001767.tsv	1.00E-04	0.0123	rs72839445	0.1895	rs2076030	GCST90001767	CD24 on IgD+ CD38- unsw mem	MFI	B cell
finngen_R11_I9_ABAORTANEUR.gz, SS, GCST90001768.tsv	1.00E-04	0.0116	rs72839445	0.1935	rs2076030	GCST90001768	CD24 on IgD+ CD38br	MFI	B cell
finngen_R11_I9_ABAORTANEUR.gz, SS, GCST90001769.tsv	1.00E-04	0.012	rs72839445	0.1863	rs2076030	GCST90001769	CD24 on IgD- CD38-	MFI	B cell
finngen_R11_I9_ABAORTANEUR.gz, SS, GCST90001770.tsv	2.00E-04	0.0125	rs72839445	0.1692	rs2076030	GCST90001770	CD24 on IgD- CD38dim	MFI	B cell
finngen_R11_I9_ABAORTANEUR.gz, SS, GCST90001771.tsv	2.00E-04	0.0139	rs72839445	0.1644	rs2076030	GCST90001771	CD24 on memory B cell	MFI	B cell
finngen_R11_I9_ABAORTANEUR.gz, SS, GCST90001772.tsv	2.00E-04	0.0126	rs72839445	0.1721	rs2076030	GCST90001772	CD24 on unsw mem	MFI	B cell
finngen_R11_I9_ABAORTANEUR.gz, SS, GCST90001773.tsv	1.00E-04	0.0122	rs72839445	0.1776	rs2076030	GCST90001773	CD24 on sw mem	MFI	B cell
finngen_R11_I9_ABAORTANEUR.gz, SS, GCST90001774.tsv	1.00E-04	0.0119	rs72839445	0.1917	rs2076030	GCST90001774	CD24 on transitional	MFI	B cell
finngen_R11_I9_ABAORTANEUR.gz, SS, GCST90001775.tsv	1.00E-04	0.0121	rs72839445	0.1924	rs2076030	GCST90001775	CD25 on B cell	MFI	B cell
finngen_R11_I9_ABAORTANEUR.gz, SS, GCST90001776.tsv	1.00E-04	0.013	rs72839445	0.1837	rs2076030	GCST90001776	CD25 on CD20- CD38-	MFI	B cell
finngen_R11_I9_ABAORTANEUR.gz, SS, GCST90001777.tsv	1.00E-04	0.012	rs72839445	0.1826	rs2076030	GCST90001777	CD25 on CD24+ CD27+	MFI	B cell
finngen_R11_I9_ABAORTANEUR.gz, SS, GCST90001778.tsv	1.00E-04	0.0122	rs72839445	0.1823	rs2076030	GCST90001778	CD25 on IgD+ CD24+	MFI	B cell
finngen_R11_I9_ABAORTANEUR.gz, SS, GCST90001779.tsv	2.00E-04	0.0141	rs72839445	0.1936	rs2076030	GCST90001779	CD25 on IgD+ CD24-	MFI	B cell
finngen_R11_I9_ABAORTANEUR.gz, SS, GCST90001780.tsv	1.00E-04	0.0121	rs72839445	0.1816	rs2076030	GCST90001780	CD25 on IgD+ CD38-	MFI	B cell
finngen_R11_I9_ABAORTANEUR.gz, SS, GCST90001781.tsv	2.00E-04	0.0152	rs72839445	0.1795	rs2076030	GCST90001781	CD25 on IgD+ CD38- naive	MFI	B cell
finngen_R11_I9_ABAORTANEUR.gz, SS, GCST90001782.tsv	1.00E-04	0.0122	rs72839445	0.1893	rs2076030	GCST90001782	CD25 on IgD+ CD38- unsw mem	MFI	B cell
finngen_R11_I9_ABAORTANEUR.gz, SS, GCST90001783.tsv	2.00E-04	0.0139	rs72839445	0.1969	rs2076030	GCST90001783	CD25 on IgD+ CD38br	MFI	B cell
finngen_R11_I9_ABAORTANEUR.gz, SS, GCST90001784.tsv	1.00E-04	0.0123	rs72839445	0.1919	rs2076030	GCST90001784	CD25 on IgD+ CD38dim	MFI	B cell
finngen_R11_I9_ABAORTANEUR.gz, SS, GCST90001785.tsv	1.00E-04	0.0122	rs72839445	0.1932	rs2076030	GCST90001785	CD25 on IgD- CD24-	MFI	B cell
finngen_R11_I9_ABAORTANEUR.gz, SS, GCST90001786.tsv	1.00E-04	0.0124	rs72839445	0.1817	rs2076030	GCST90001786	CD25 on IgD- CD27-	MFI	B cell
finngen_R11_I9_ABAORTANEUR.gz, SS, GCST90001787.tsv	2.00E-04	0.0135	rs72839445	0.1841	rs2076030	GCST90001787	CD25 on IgD- CD38-	MFI	B cell
finngen_R11_I9_ABAORTANEUR.gz, SS, GCST90001788.tsv	2.00E-04	0.013	rs72839445	0.1908	rs2076030	GCST90001788	CD25 on IgD- CD38br	MFI	B cell
finngen_R11_I9_ABAORTANEUR.gz, SS, GCST90001789.tsv	1.00E-04	0.0124	rs72839445	0.1856	rs2076030	GCST90001789	CD25 on IgD- CD38dim	MFI	B cell
finngen_R11_I9_ABAORTANEUR.gz, SS, GCST90001790.tsv	1.00E-04	0.0119	rs72839445	0.1877	rs2076030	GCST90001790	CD25 on memory B cell	MFI	B cell
finngen_R11_I9_ABAORTANEUR.gz, SS, GCST90001791.tsv	1.00E-04	0.0138	rs72839445	0.1931	rs2076030	GCST90001791	CD25 on naive-mature B cell	MFI	B cell
finngen_R11_I9_ABAORTANEUR.gz, SS, GCST90001792.tsv	1.00E-04	0.012	rs72839445	0.1848	rs2076030	GCST90001792	CD25 on unsw mem	MFI	B cell
finngen_R11_I9_ABAORTANEUR.gz, SS, GCST90001793.tsv	1.00E-04	0.0125	rs72839445	0.1835	rs2076030	GCST90001793	CD25 on sw mem	MFI	B cell
finngen_R11_I9_ABAORTANEUR.gz, SS, GCST90001794.tsv	1.00E-04	0.012	rs72839445	0.1921	rs2076030	GCST90001794	CD25 on IgD+	MFI	B cell
finngen_R11_I9_ABAORTANEUR.gz, SS, GCST90001795.tsv	2.00E-04	0.0127	rs72839445	0.1936	rs2076030	GCST90001795	CD25 on transitional	MFI	B cell
finngen_R11_I9_ABAORTANEUR.gz, SS, GCST90001796.tsv	2.00E-04	0.0136	rs72839445	0.2042	rs2076030	GCST90001796	CD27 on CD20-	MFI	B cell
finngen_R11_I9_ABAORTANEUR.gz, SS, GCST90001797.tsv	2.00E-04	0.0149	rs72839445	0.2239	rs2076030	GCST90001797	CD27 on CD20- CD38-	MFI	B cell
finngen_R11_I9_ABAORTANEUR.gz, SS, GCST90001798.tsv	2.00E-04	0.012	rs72839445	0.1972	rs2076030	GCST90001798	CD27 on CD24+ CD27+	MFI	B cell
finngen_R11_I9_ABAORTANEUR.gz, SS, GCST90001799.tsv	1.00E-04	0.0121	rs72839445	0.192	rs2076030	GCST90001799	CD27 on T cell	MFI	B cell
finngen_R11_I9_ABAORTANEUR.gz, SS, GCST90001800.tsv	1.00E-04	0.0117	rs72839445	0.1934	rs2076030	GCST90001800	CD27 on IgD+ CD24+	MFI	B cell
finngen_R11_I9_ABAORTANEUR.gz, SS, GCST90001801.tsv	2.00E-04	0.0123	rs72839445	0.192	rs2076030	GCST90001801	CD27 on IgD+ CD38- unsw mem	MFI	B cell
finngen_R11_I9_ABAORTANEUR.gz, SS, GCST90001802.tsv	1.00E-04	0.0117	rs72839445	0.1959	rs2076030	GCST90001802	CD27 on IgD- CD38-	MFI	B cell
finngen_R11_I9_ABAORTANEUR.gz, SS, GCST90001803.tsv	1.00E-04	0.0116	rs72839445	0.1937	rs2076030	GCST90001803	CD27 on IgD- CD38br	MFI	B cell
finngen_R11_I9_ABAORTANEUR.gz, SS, GCST90001804.tsv	2.00E-04	0.0119	rs72839445	0.1913	rs2076030	GCST90001804	CD27 on IgD- CD38dim	MFI	B cell
finngen_R11_I9_ABAORTANEUR.gz, SS, GCST90001805.tsv	1.00E-04	0.0117	rs72839445	0.1938	rs2076030	GCST90001805	CD27 on memory B cell	MFI	B cell
finngen_R11_I9_ABAORTANEUR.gz, SS, GCST90001806.tsv	1.00E-04	0.0118	rs72839445	0.1905	rs2076030	GCST90001806	CD27 on unsw mem	MFI	B cell
finngen_R11_I9_ABAORTANEUR.gz, SS, GCST90001807.tsv	2.00E-04	0.0127	rs72839445	0.1938	rs2076030	GCST90001807	CD27 on PB/PC	MFI	B cell
finngen_R11_I9_ABAORTANEUR.gz, SS, GCST90001808.tsv	1.00E-04	0.0119	rs72839445	0.1968	rs2076030	GCST90001808	CD27 on sw mem	MFI	B cell
finngen_R11_I9_ABAORTANEUR.gz, SS, GCST90001809.tsv	1.00E-04	0.0133	rs72839445	0.1644	rs2076030	GCST90001809	CD38 on CD20-	MFI	B cell
finngen_R11_I9_ABAORTANEUR.gz, SS, GCST90001810.tsv	2.00E-04	0.0133	rs72839445	0.2001	rs2076030	GCST90001810	CD38 on CD3- CD19-	MFI	B cell
finngen_R11_I9_ABAORTANEUR.gz, SS, GCST90001811.tsv	1.00E-04	0.0129	rs72839445	0.1957	rs2076030	GCST90001811	CD38 on IgD+ CD24-	MFI	B cell
finngen_R11_I9_ABAORTANEUR.gz, SS, GCST90001812.tsv	4.00E-04	0.0173	rs72839445	0.1912	rs2076030	GCST90001812	CD38 on IgD+ CD38br	MFI	B cell
finngen_R11_I9_ABAORTANEUR.gz, SS, GCST90001813.tsv	3.00E-04	0.0153	rs72839445	0.2079	rs2076030	GCST90001813	CD38 on IgD+ CD38dim	MFI	B cell
finngen_R11_I9_ABAORTANEUR.gz, SS, GCST90001814.tsv	2.00E-04	0.0138	rs72839445	0.1905	rs2076030	GCST90001814	CD38 on IgD- CD38br	MFI	B cell
finngen_R11_I9_ABAORTANEUR.gz, SS, GCST90001815.tsv	3.00E-04	0.0161	rs72839445	0.2027	rs2076030	GCST90001815	CD38 on IgD- CD38dim	MFI	B cell
finngen_R11_I9_ABAORTANEUR.gz, SS, GCST90001816.tsv	2.00E-04	0.0138	rs72839445	0.1991	rs2076030	GCST90001816	CD38 on naive-mature B cell	MFI	B cell
finngen_R11_I9_ABAORTANEUR.gz, SS, GCST90001817.tsv	2.00E-04	0.0133	rs72839445	0.1824	rs2076030	GCST90001817	CD38 on PB/PC	MFI	B cell
finngen_R11_I9_ABAORTANEUR.gz, SS, GCST90001818.tsv	1.00E-04	0.0118	rs72839445	0.1884	rs2076030	GCST90001818	CD38 on IgD+	MFI	B cell
finngen_R11_I9_ABAORTANEUR.gz, SS, GCST90001819.tsv	3.00E-04	0.0151	rs72839445	0.1912	rs2076030	GCST90001819	CD38 on transitional	MFI	B cell
finngen_R11_I9_ABAORTANEUR.gz, SS, GCST90001820.tsv	1.00E-04	0.0166	rs72839445	0.2057	rs2076030	GCST90001820	IgD on IgD+ CD24+	MFI	B cell
finngen_R11_I9_ABAORTANEUR.gz, SS, GCST90001821.tsv	1.00E-04	0.0207	rs71557378	0.0966	rs2076030	GCST90001821	IgD on IgD+ CD24-	MFI	B cell
finngen_R11_I9_ABAORTANEUR.gz, SS, GCST90001822.tsv	0	0.0186	rs72839445	0.2331	rs2076030	GCST90001822	IgD on IgD+ CD38-	MFI	B cell
finngen_R11_I9_ABAORTANEUR.gz, SS, GCST90001823.tsv	2.00E-04	0.0152	rs72839445	0.211	rs2076030	GCST90001823	IgD on IgD+ CD38- unsw mem	MFI	B cell
finngen_R11_I9_ABAORTANEUR.gz, SS, GCST90001824.tsv	1.00E-04	0.0184	rs72839445	0.1599	rs2076030	GCST90001824	IgD on IgD+ CD38br	MFI	B cell
finngen_R11_I9_ABAORTANEUR.gz, SS, GCST90001825.tsv	5.00E-04	0.022	rs71557378	0.1096	rs2076030	GCST90001825	IgD on IgD+ CD38dim	MFI	B cell
finngen_R11_I9_ABAORTANEUR.gz, SS, GCST90001826.tsv	0	0.0163	rs72839445	0.2224	rs2076030	GCST90001826	IgD on unsw mem	MFI	B cell
finngen_R11_I9_ABAORTANEUR.gz, SS, GCST90001827.tsv	4.00E-04	0.0213	rs71557378	0.0958	rs2076030	GCST90001827	IgD on IgD+	MFI	B cell
finngen_R11_I9_ABAORTANEUR.gz, SS, GCST90001828.tsv	0	0.0168	rs72839445	0.1582	rs2076030	GCST90001828	IgD on transitional	MFI	B cell
finngen_R11_I9_ABAORTANEUR.gz, SS, GCST90001829.tsv	2.00E-04	0.0128	rs72839445	0.201	rs2076030	GCST90001829	BAFF-R on B cell	MFI	B cell
finngen_R11_I9_ABAORTANEUR.gz, SS, GCST90001830.tsv	3.00E-04	0.0179	rs72839445	0.1977	rs2076030	GCST90001830	BAFF-R on CD20-	MFI	B cell
finngen_R11_I9_ABAORTANEUR.gz, SS, GCST90001831.tsv	2.00E-04	0.0129	rs72839445	0.2059	rs2076030	GCST90001831	CD62L on CD62L+ myeloid DC	MFI	cDC
finngen_R11_I9_ABAORTANEUR.gz, SS, GCST90001832.tsv	2.00E-04	0.0146	rs72839445	0.2036	rs2076030	GCST90001832	CD62L on CD62L+ plasmacytoid DC	MFI	cDC
finngen_R11_I9_ABAORTANEUR.gz, SS, GCST90001833.tsv	2.00E-04	0.0136	rs72839445	0.2063	rs2076030	GCST90001833	CD62L on CD62L+ DC	MFI	cDC
finngen_R11_I9_ABAORTANEUR.gz, SS, GCST90001834.tsv	1.00E-04	0.0121	rs72839445	0.1903	rs2076030	GCST90001834	CD62L on monocyte	MFI	cDC
finngen_R11_I9_ABAORTANEUR.gz, SS, GCST90001835.tsv	2.00E-04	0.013	rs72839445	0.1793	rs2076030	GCST90001835	CD62L on granulocyte	MFI	cDC
finngen_R11_I9_ABAORTANEUR.gz, SS, GCST90001836.tsv	2.00E-04	0.0128	rs72839445	0.1926	rs2076030	GCST90001836	CD66b on CD66b++ myeloid cell	MFI	Myeloid cell
finngen_R11_I9_ABAORTANEUR.gz, SS, GCST90001837.tsv	2.00E-04	0.0131	rs72839445	0.1968	rs2076030	GCST90001837	CD66b on Gr MDSC	MFI	Myeloid cell
finngen_R11_I9_ABAORTANEUR.gz, SS, GCST90001838.tsv	3.00E-04	0.0155	rs72839445	0.1685	rs2076030	GCST90001838	CD3 on naive CD8br	MFI	Maturation stages of T cell
finngen_R11_I9_ABAORTANEUR.gz, SS, GCST90001839.tsv	3.00E-04	0.0162	rs72839445	0.178	rs2076030	GCST90001839	CD3 on EM CD8br	MFI	Maturation stages of T cell
finngen_R11_I9_ABAORTANEUR.gz, SS, GCST90001840.tsv	2.00E-04	0.0127	rs72839445	0.178	rs2076030	GCST90001840	CD3 on TD CD8br	MFI	Maturation stages of T cell
finngen_R11_I9_ABAORTANEUR.gz, SS, GCST90001841.tsv	3.00E-04	0.0154	rs72839445	0.1534	rs2076030	GCST90001841	CD3 on CM CD4+	MFI	Maturation stages of T cell
finngen_R11_I9_ABAORTANEUR.gz, SS, GCST90001842.tsv	3.00E-04	0.0153	rs72839445	0.1542	rs2076030	GCST90001842	CD3 on Naive CD4+	MFI	Maturation stages of T cell
finngen_R11_I9_ABAORTANEUR.gz, SS, GCST90001843.tsv	2.00E-04	0.0138	rs72839445	0.1778	rs2076030	GCST90001843	CD3 on EM CD4+	MFI	Maturation stages of T cell
finngen_R11_I9_ABAORTANEUR.gz, SS, GCST90001844.tsv	2.00E-04	0.0125	rs72839445	0.1921	rs2076030	GCST90001844	CD3 on TD CD4+	MFI	Maturation stages of T cell
finngen_R11_I9_ABAORTANEUR.gz, SS, GCST90001845.tsv	3.00E-04	0.0163	rs72839445	0.1383	rs2076030	GCST90001845	CD3 on CD45RA- CD4+	MFI	Maturation stages of T cell
finngen_R11_I9_ABAORTANEUR.gz, SS, GCST90001846.tsv	3.00E-04	0.0153	rs72839445	0.1699	rs2076030	GCST90001846	CD3 on CM CD8br	MFI	Maturation stages of T cell
finngen_R11_I9_ABAORTANEUR.gz, SS, GCST90001847.tsv	1.00E-04	0.0119	rs72839445	0.1897	rs2076030	GCST90001847	CD3 on HLA DR+ T cell	MFI	TBNK
finngen_R11_I9_ABAORTANEUR.gz, SS, GCST90001848.tsv	1.00E-04	0.0118	rs72839445	0.1917	rs2076030	GCST90001848	CD3 on NKT	MFI	TBNK
finngen_R11_I9_ABAORTANEUR.gz, SS, GCST90001849.tsv	2.00E-04	0.0139	rs72839445	0.1808	rs2076030	GCST90001849	CD3 on HLA DR+ CD4+	MFI	TBNK
finngen_R11_I9_ABAORTANEUR.gz, SS, GCST90001850.tsv	1.00E-04	0.012	rs72839445	0.188	rs2076030	GCST90001850	CD3 on HLA DR+ CD8br	MFI	TBNK
finngen_R11_I9_ABAORTANEUR.gz, SS, GCST90001851.tsv	1.00E-04	0.0128	rs72839445	0.1865	rs2076030	GCST90001851	CD3 on T cell	MFI	Treg
finngen_R11_I9_ABAORTANEUR.gz, SS, GCST90001852.tsv	2.00E-04	0.0121	rs72839445	0.1949	rs2076030	GCST90001852	CD3 on CD39+ resting Treg	MFI	Treg
finngen_R11_I9_ABAORTANEUR.gz, SS, GCST90001853.tsv	2.00E-04	0.012	rs72839445	0.1931	rs2076030	GCST90001853	CD3 on activated Treg	MFI	Treg
finngen_R11_I9_ABAORTANEUR.gz, SS, GCST90001854.tsv	1.00E-04	0.0123	rs72839445	0.1895	rs2076030	GCST90001854	CD3 on CD39+ activated Treg	MFI	Treg
finngen_R11_I9_ABAORTANEUR.gz, SS, GCST90001855.tsv	1.00E-04	0.0122	rs72839445	0.1932	rs2076030	GCST90001855	CD3 on secreting Treg	MFI	Treg
finngen_R11_I9_ABAORTANEUR.gz, SS, GCST90001856.tsv	2.00E-04	0.0126	rs72839445	0.1981	rs2076030	GCST90001856	CD3 on CD39+ secreting Treg	MFI	Treg
finngen_R11_I9_ABAORTANEUR.gz, SS, GCST90001857.tsv	1.00E-04	0.012	rs72839445	0.1942	rs2076030	GCST90001857	CD3 on activated & secreting Treg	MFI	Treg
finngen_R11_I9_ABAORTANEUR.gz, SS, GCST90001858.tsv	3.00E-04	0.0151	rs72839445	0.1747	rs2076030	GCST90001858	CD3 on CD45RA+ CD4+	MFI	Treg
finngen_R11_I9_ABAORTANEUR.gz, SS, GCST90001859.tsv	2.00E-04	0.0141	rs72839445	0.1893	rs2076030	GCST90001859	CD3 on CD8br	MFI	Treg
finngen_R11_I9_ABAORTANEUR.gz, SS, GCST90001860.tsv	1.00E-04	0.012	rs72839445	0.1936	rs2076030	GCST90001860	CD3 on CD39+ CD4+	MFI	Treg
finngen_R11_I9_ABAORTANEUR.gz, SS, GCST90001861.tsv	2.00E-04	0.0141	rs72839445	0.1777	rs2076030	GCST90001861	CD3 on CD28+ CD4+	MFI	Treg
finngen_R11_I9_ABAORTANEUR.gz, SS, GCST90001862.tsv	2.00E-04	0.0142	rs72839445	0.2008	rs2076030	GCST90001862	CD3 on CD28+ DN (CD4-CD8-)	MFI	Treg
finngen_R11_I9_ABAORTANEUR.gz, SS, GCST90001863.tsv	3.00E-04	0.0152	rs72839445	0.2005	rs2076030	GCST90001863	CD3 on CD28+ CD45RA- CD8br	MFI	Treg
finngen_R11_I9_ABAORTANEUR.gz, SS, GCST90001864.tsv	2.00E-04	0.0132	rs72839445	0.1911	rs2076030	GCST90001864	CD3 on CD28+ CD45RA+ CD8br	MFI	Treg
finngen_R11_I9_ABAORTANEUR.gz, SS, GCST90001865.tsv	2.00E-04	0.0126	rs72839445	0.1957	rs2076030	GCST90001865	CD3 on CD28- CD8br	MFI	Treg
finngen_R11_I9_ABAORTANEUR.gz, SS, GCST90001866.tsv	2.00E-04	0.0126	rs72839445	0.189	rs2076030	GCST90001866	CD3 on CD39+ CD8br	MFI	Treg
finngen_R11_I9_ABAORTANEUR.gz, SS, GCST90001867.tsv	2.00E-04	0.0142	rs72839445	0.173	rs2076030	GCST90001867	CD3 on CD4+	MFI	Treg
finngen_R11_I9_ABAORTANEUR.gz, SS, GCST90001868.tsv	1.00E-04	0.012	rs72839445	0.1927	rs2076030	GCST90001868	CD3 on CD4 Treg	MFI	Treg
finngen_R11_I9_ABAORTANEUR.gz, SS, GCST90001869.tsv	2.00E-04	0.0121	rs72839445	0.1931	rs2076030	GCST90001869	CD3 on resting Treg	MFI	Treg
finngen_R11_I9_ABAORTANEUR.gz, SS, GCST90001870.tsv	2.00E-04	0.0135	rs72839445	0.202	rs2076030	GCST90001870	CD34 on HSC	MFI	Myeloid cell
finngen_R11_I9_ABAORTANEUR.gz, SS, GCST90001871.tsv	2.00E-04	0.0132	rs72839445	0.1723	rs2076030	GCST90001871	HVEM on T cell	MFI	Maturation stages of T cell
finngen_R11_I9_ABAORTANEUR.gz, SS, GCST90001872.tsv	1.00E-04	0.0133	rs72839445	0.1752	rs2076030	GCST90001872	HVEM on naive CD8br	MFI	Maturation stages of T cell
finngen_R11_I9_ABAORTANEUR.gz, SS, GCST90001873.tsv	2.00E-04	0.0128	rs72839445	0.1902	rs2076030	GCST90001873	HVEM on EM CD8br	MFI	Maturation stages of T cell
finngen_R11_I9_ABAORTANEUR.gz, SS, GCST90001874.tsv	1.00E-04	0.013	rs72839445	0.1799	rs2076030	GCST90001874	HVEM on TD CD8br	MFI	Maturation stages of T cell
finngen_R11_I9_ABAORTANEUR.gz, SS, GCST90001875.tsv	2.00E-04	0.0148	rs72839445	0.1477	rs2076030	GCST90001875	HVEM on CD4+	MFI	Maturation stages of T cell
finngen_R11_I9_ABAORTANEUR.gz, SS, GCST90001876.tsv	2.00E-04	0.0138	rs72839445	0.1581	rs2076030	GCST90001876	HVEM on CM CD4+	MFI	Maturation stages of T cell
finngen_R11_I9_ABAORTANEUR.gz, SS, GCST90001877.tsv	3.00E-04	0.0152	rs72839445	0.1502	rs2076030	GCST90001877	HVEM on naive CD4+	MFI	Maturation stages of T cell
finngen_R11_I9_ABAORTANEUR.gz, SS, GCST90001878.tsv	2.00E-04	0.0132	rs72839445	0.1773	rs2076030	GCST90001878	HVEM on EM CD4+	MFI	Maturation stages of T cell
finngen_R11_I9_ABAORTANEUR.gz, SS, GCST90001879.tsv	4.00E-04	0.0182	rs72839445	0.2032	rs2076030	GCST90001879	HVEM on TD CD4+	MFI	Maturation stages of T cell
finngen_R11_I9_ABAORTANEUR.gz, SS, GCST90001880.tsv	2.00E-04	0.0141	rs72839445	0.1508	rs2076030	GCST90001880	HVEM on CD45RA- CD4+	MFI	Maturation stages of T cell
finngen_R11_I9_ABAORTANEUR.gz, SS, GCST90001881.tsv	1.00E-04	0.0129	rs72839445	0.1843	rs2076030	GCST90001881	HVEM on CD8br	MFI	Maturation stages of T cell
finngen_R11_I9_ABAORTANEUR.gz, SS, GCST90001882.tsv	2.00E-04	0.0128	rs72839445	0.184	rs2076030	GCST90001882	HVEM on CM CD8br	MFI	Maturation stages of T cell
finngen_R11_I9_ABAORTANEUR.gz, SS, GCST90001883.tsv	2.00E-04	0.0126	rs72839445	0.1854	rs2076030	GCST90001883	CD16-CD56 on NKT	MFI	TBNK
finngen_R11_I9_ABAORTANEUR.gz, SS, GCST90001884.tsv	2.00E-04	0.013	rs72839445	0.1872	rs2076030	GCST90001884	CD16-CD56 on NK	MFI	TBNK
finngen_R11_I9_ABAORTANEUR.gz, SS, GCST90001885.tsv	4.00E-04	0.0182	rs72839445	0.2169	rs2076030	GCST90001885	CD16-CD56 on HLA DR+ NK	MFI	TBNK
finngen_R11_I9_ABAORTANEUR.gz, SS, GCST90001886.tsv	2.00E-04	0.0139	rs72839445	0.209	rs2076030	GCST90001886	CD28 on CD39+ activated Treg	MFI	Treg
finngen_R11_I9_ABAORTANEUR.gz, SS, GCST90001887.tsv	2.00E-04	0.0124	rs72839445	0.1921	rs2076030	GCST90001887	CD28 on secreting Treg	MFI	Treg
finngen_R11_I9_ABAORTANEUR.gz, SS, GCST90001888.tsv	1.00E-04	0.012	rs72839445	0.1915	rs2076030	GCST90001888	CD28 on CD39+ secreting Treg	MFI	Treg
finngen_R11_I9_ABAORTANEUR.gz, SS, GCST90001889.tsv	1.00E-04	0.0119	rs72839445	0.1938	rs2076030	GCST90001889	CD28 on activated & secreting Treg	MFI	Treg
finngen_R11_I9_ABAORTANEUR.gz, SS, GCST90001890.tsv	1.00E-04	0.0124	rs72839445	0.1939	rs2076030	GCST90001890	CD28 on CD45RA+ CD4+	MFI	Treg
finngen_R11_I9_ABAORTANEUR.gz, SS, GCST90001891.tsv	1.00E-04	0.012	rs72839445	0.1938	rs2076030	GCST90001891	CD28 on CD45RA- CD4 not Treg	MFI	Treg
finngen_R11_I9_ABAORTANEUR.gz, SS, GCST90001892.tsv	2.00E-04	0.013	rs72839445	0.2013	rs2076030	GCST90001892	CD28 on CD39+ CD4+	MFI	Treg
finngen_R11_I9_ABAORTANEUR.gz, SS, GCST90001893.tsv	1.00E-04	0.0126	rs72839445	0.1876	rs2076030	GCST90001893	CD28 on CD28+ CD45RA- CD8br	MFI	Treg
finngen_R11_I9_ABAORTANEUR.gz, SS, GCST90001894.tsv	2.00E-04	0.013	rs72839445	0.1883	rs2076030	GCST90001894	CD28 on CD28+ CD4+	MFI	Treg
finngen_R11_I9_ABAORTANEUR.gz, SS, GCST90001895.tsv	1.00E-04	0.0125	rs72839445	0.1952	rs2076030	GCST90001895	CD28 on CD28+ DN (CD4-CD8-)	MFI	Treg
finngen_R11_I9_ABAORTANEUR.gz, SS, GCST90001896.tsv	3.00E-04	0.0156	rs72839445	0.1984	rs2076030	GCST90001896	CD28 on CD28+ CD45RA+ CD8br	MFI	Treg
finngen_R11_I9_ABAORTANEUR.gz, SS, GCST90001897.tsv	2.00E-04	0.0151	rs72839445	0.1639	rs2076030	GCST90001897	CD28 on CD39+ CD8br	MFI	Treg
finngen_R11_I9_ABAORTANEUR.gz, SS, GCST90001898.tsv	1.00E-04	0.012	rs72839445	0.1941	rs2076030	GCST90001898	CD28 on CD4+	MFI	Treg
finngen_R11_I9_ABAORTANEUR.gz, SS, GCST90001899.tsv	1.00E-04	0.012	rs72839445	0.1924	rs2076030	GCST90001899	CD28 on CD4 Treg	MFI	Treg
finngen_R11_I9_ABAORTANEUR.gz, SS, GCST90001900.tsv	2.00E-04	0.0145	rs72839445	0.1974	rs2076030	GCST90001900	CD28 on resting Treg	MFI	Treg
finngen_R11_I9_ABAORTANEUR.gz, SS, GCST90001901.tsv	2.00E-04	0.0163	rs72839445	0.1977	rs2076030	GCST90001901	CD28 on CD39+ resting Treg	MFI	Treg
finngen_R11_I9_ABAORTANEUR.gz, SS, GCST90001902.tsv	2.00E-04	0.0122	rs72839445	0.2003	rs2076030	GCST90001902	CD28 on activated Treg	MFI	Treg
finngen_R11_I9_ABAORTANEUR.gz, SS, GCST90001903.tsv	2.00E-04	0.013	rs72839445	0.1798	rs2076030	GCST90001903	CD86 on myeloid DC	MFI	cDC
finngen_R11_I9_ABAORTANEUR.gz, SS, GCST90001904.tsv	2.00E-04	0.0125	rs72839445	0.1871	rs2076030	GCST90001904	CD86 on CD62L+ myeloid DC	MFI	cDC
finngen_R11_I9_ABAORTANEUR.gz, SS, GCST90001905.tsv	1.00E-04	0.0121	rs72839445	0.1912	rs2076030	GCST90001905	CD86 on monocyte	MFI	cDC
finngen_R11_I9_ABAORTANEUR.gz, SS, GCST90001906.tsv	1.00E-04	0.0123	rs72839445	0.191	rs2076030	GCST90001906	CD86 on granulocyte	MFI	cDC
finngen_R11_I9_ABAORTANEUR.gz, SS, GCST90001907.tsv	1.00E-04	0.0125	rs72839445	0.1882	rs2076030	GCST90001907	CCR7 on naive CD4+	MFI	Maturation stages of T cell
finngen_R11_I9_ABAORTANEUR.gz, SS, GCST90001908.tsv	1.00E-04	0.013	rs72839445	0.195	rs2076030	GCST90001908	CCR7 on naive CD8br	MFI	Maturation stages of T cell
finngen_R11_I9_ABAORTANEUR.gz, SS, GCST90001909.tsv	2.00E-04	0.0125	rs72839445	0.172	rs2076030	GCST90001909	CD45 on CD14+ monocyte	MFI	TBNK
finngen_R11_I9_ABAORTANEUR.gz, SS, GCST90001910.tsv	1.00E-04	0.0125	rs72839445	0.198	rs2076030	GCST90001910	CD45 on B cell	MFI	TBNK
finngen_R11_I9_ABAORTANEUR.gz, SS, GCST90001911.tsv	2.00E-04	0.0129	rs72839445	0.1921	rs2076030	GCST90001911	CD45 on NK	MFI	TBNK
finngen_R11_I9_ABAORTANEUR.gz, SS, GCST90001912.tsv	1.00E-04	0.012	rs72839445	0.1954	rs2076030	GCST90001912	CD45 on HLA DR+ NK	MFI	TBNK
finngen_R11_I9_ABAORTANEUR.gz, SS, GCST90001913.tsv	2.00E-04	0.0128	rs72839445	0.1758	rs2076030	GCST90001913	CD45 on granulocyte	MFI	TBNK
finngen_R11_I9_ABAORTANEUR.gz, SS, GCST90001914.tsv	1.00E-04	0.0122	rs72839445	0.19	rs2076030	GCST90001914	CD45 on lymphocyte	MFI	TBNK
finngen_R11_I9_ABAORTANEUR.gz, SS, GCST90001915.tsv	2.00E-04	0.0131	rs72839445	0.1892	rs2076030	GCST90001915	CD45 on T cell	MFI	TBNK
finngen_R11_I9_ABAORTANEUR.gz, SS, GCST90001916.tsv	1.00E-04	0.0124	rs72839445	0.1834	rs2076030	GCST90001916	CD45 on CD4+	MFI	TBNK
finngen_R11_I9_ABAORTANEUR.gz, SS, GCST90001917.tsv	3.00E-04	0.0156	rs72839445	0.1881	rs2076030	GCST90001917	CD45 on CD8br	MFI	TBNK
finngen_R11_I9_ABAORTANEUR.gz, SS, GCST90001918.tsv	2.00E-04	0.0129	rs72839445	0.1879	rs2076030	GCST90001918	CD45 on HLA DR+ T cell	MFI	TBNK
finngen_R11_I9_ABAORTANEUR.gz, SS, GCST90001919.tsv	2.00E-04	0.0124	rs72839445	0.1928	rs2076030	GCST90001919	CD45 on NKT	MFI	TBNK
finngen_R11_I9_ABAORTANEUR.gz, SS, GCST90001920.tsv	1.00E-04	0.0118	rs72839445	0.1941	rs2076030	GCST90001920	CD45 on HLA DR+ CD4+	MFI	TBNK
finngen_R11_I9_ABAORTANEUR.gz, SS, GCST90001921.tsv	1.00E-04	0.0119	rs72839445	0.1928	rs2076030	GCST90001921	CD45 on HLA DR+ CD8br	MFI	TBNK
finngen_R11_I9_ABAORTANEUR.gz, SS, GCST90001922.tsv	2.00E-04	0.0128	rs72839445	0.1913	rs2076030	GCST90001922	CD127 on T cell	MFI	Treg
finngen_R11_I9_ABAORTANEUR.gz, SS, GCST90001923.tsv	1.00E-04	0.0122	rs72839445	0.193	rs2076030	GCST90001923	CD127 on CD45RA- CD4 not Treg	MFI	Treg
finngen_R11_I9_ABAORTANEUR.gz, SS, GCST90001924.tsv	2.00E-04	0.0123	rs72839445	0.1951	rs2076030	GCST90001924	CD127 on CD28+ CD4+	MFI	Treg
finngen_R11_I9_ABAORTANEUR.gz, SS, GCST90001925.tsv	1.00E-04	0.0128	rs72839445	0.192	rs2076030	GCST90001925	CD127 on CD28+ DN (CD4-CD8-)	MFI	Treg
finngen_R11_I9_ABAORTANEUR.gz, SS, GCST90001926.tsv	2.00E-04	0.0124	rs72839445	0.1958	rs2076030	GCST90001926	CD127 on granulocyte	MFI	Treg
finngen_R11_I9_ABAORTANEUR.gz, SS, GCST90001927.tsv	2.00E-04	0.0147	rs72839445	0.1933	rs2076030	GCST90001927	CD127 on CD8br	MFI	Treg
finngen_R11_I9_ABAORTANEUR.gz, SS, GCST90001928.tsv	2.00E-04	0.014	rs72839445	0.1959	rs2076030	GCST90001928	CD127 on CD28+ CD45RA- CD8br	MFI	Treg
finngen_R11_I9_ABAORTANEUR.gz, SS, GCST90001929.tsv	2.00E-04	0.0131	rs72839445	0.1967	rs2076030	GCST90001929	CD127 on CD28+ CD45RA+ CD8br	MFI	Treg
finngen_R11_I9_ABAORTANEUR.gz, SS, GCST90001930.tsv	1.00E-04	0.0122	rs72839445	0.1934	rs2076030	GCST90001930	CD127 on CD28- CD8br	MFI	Treg
finngen_R11_I9_ABAORTANEUR.gz, SS, GCST90001931.tsv	1.00E-04	0.0122	rs72839445	0.1857	rs2076030	GCST90001931	CD127 on CD4+	MFI	Treg
finngen_R11_I9_ABAORTANEUR.gz, SS, GCST90001932.tsv	1.00E-04	0.0125	rs72839445	0.1802	rs2076030	GCST90001932	CD127 on CD45RA+ CD4+	MFI	Treg
finngen_R11_I9_ABAORTANEUR.gz, SS, GCST90001933.tsv	1.00E-04	0.0122	rs72839445	0.1799	rs2076030	GCST90001933	CD25 on CD45RA- CD4 not Treg	MFI	Treg
finngen_R11_I9_ABAORTANEUR.gz, SS, GCST90001934.tsv	2.00E-04	0.0131	rs72839445	0.158	rs2076030	GCST90001934	CD25 on CD45RA+ CD4 not Treg	MFI	Treg
finngen_R11_I9_ABAORTANEUR.gz, SS, GCST90001935.tsv	0	0.0123	rs72839445	0.1937	rs2076030	GCST90001935	CD25 on CD39+ CD4 Treg	MFI	Treg
finngen_R11_I9_ABAORTANEUR.gz, SS, GCST90001936.tsv	1.00E-04	0.0127	rs72839445	0.1871	rs2076030	GCST90001936	CD25 on CD4 Treg	MFI	Treg
finngen_R11_I9_ABAORTANEUR.gz, SS, GCST90001937.tsv	1.00E-04	0.0134	rs72839445	0.1853	rs2076030	GCST90001937	CD25 on resting Treg	MFI	Treg
finngen_R11_I9_ABAORTANEUR.gz, SS, GCST90001938.tsv	2.00E-04	0.0122	rs72839445	0.1879	rs2076030	GCST90001938	CD25 on CD39+ resting Treg	MFI	Treg
finngen_R11_I9_ABAORTANEUR.gz, SS, GCST90001939.tsv	1.00E-04	0.0118	rs72839445	0.1914	rs2076030	GCST90001939	CD25 on activated Treg	MFI	Treg
finngen_R11_I9_ABAORTANEUR.gz, SS, GCST90001940.tsv	0	0.0118	rs72839445	0.1909	rs2076030	GCST90001940	CD25 on CD39+ activated Treg	MFI	Treg
finngen_R11_I9_ABAORTANEUR.gz, SS, GCST90001941.tsv	1.00E-04	0.0119	rs72839445	0.1893	rs2076030	GCST90001941	CD25 on secreting Treg	MFI	Treg
finngen_R11_I9_ABAORTANEUR.gz, SS, GCST90001942.tsv	1.00E-04	0.0119	rs72839445	0.1918	rs2076030	GCST90001942	CD25 on CD39+ secreting Treg	MFI	Treg
finngen_R11_I9_ABAORTANEUR.gz, SS, GCST90001943.tsv	1.00E-04	0.0123	rs72839445	0.189	rs2076030	GCST90001943	CD25 on activated & secreting Treg	MFI	Treg
finngen_R11_I9_ABAORTANEUR.gz, SS, GCST90001944.tsv	2.00E-04	0.0121	rs72839445	0.1957	rs2076030	GCST90001944	CD123 on plasmacytoid DC	MFI	cDC
finngen_R11_I9_ABAORTANEUR.gz, SS, GCST90001945.tsv	2.00E-04	0.0121	rs72839445	0.1956	rs2076030	GCST90001945	CD123 on CD62L+ plasmacytoid DC	MFI	cDC
finngen_R11_I9_ABAORTANEUR.gz, SS, GCST90001946.tsv	2.00E-04	0.0131	rs72839445	0.2009	rs2076030	GCST90001946	CD33 on CD14+ monocyte	MFI	Myeloid cell
finngen_R11_I9_ABAORTANEUR.gz, SS, GCST90001947.tsv	2.00E-04	0.0131	rs72839445	0.2006	rs2076030	GCST90001947	CD33 on CD33br HLA DR+ CD14dim	MFI	Myeloid cell
finngen_R11_I9_ABAORTANEUR.gz, SS, GCST90001948.tsv	1.00E-04	0.0126	rs72839445	0.1905	rs2076030	GCST90001948	CD33 on CD33dim HLA DR+ CD11b+	MFI	Myeloid cell
finngen_R11_I9_ABAORTANEUR.gz, SS, GCST90001949.tsv	1.00E-04	0.0126	rs72839445	0.1908	rs2076030	GCST90001949	CD33 on CD33dim HLA DR+ CD11b-	MFI	Myeloid cell
finngen_R11_I9_ABAORTANEUR.gz, SS, GCST90001950.tsv	1.00E-04	0.0128	rs72839445	0.1926	rs2076030	GCST90001950	CD33 on Gr MDSC	MFI	Myeloid cell
finngen_R11_I9_ABAORTANEUR.gz, SS, GCST90001951.tsv	2.00E-04	0.0126	rs72839445	0.193	rs2076030	GCST90001951	CD33 on CD66b++ myeloid cell	MFI	Myeloid cell
finngen_R11_I9_ABAORTANEUR.gz, SS, GCST90001952.tsv	2.00E-04	0.0141	rs72839445	0.2048	rs2076030	GCST90001952	CD33 on Mo MDSC	MFI	Myeloid cell
finngen_R11_I9_ABAORTANEUR.gz, SS, GCST90001953.tsv	2.00E-04	0.0136	rs72839445	0.2029	rs2076030	GCST90001953	CD33 on CD33dim HLA DR-	MFI	Myeloid cell
finngen_R11_I9_ABAORTANEUR.gz, SS, GCST90001954.tsv	2.00E-04	0.0134	rs72839445	0.2013	rs2076030	GCST90001954	CD33 on basophil	MFI	Myeloid cell
finngen_R11_I9_ABAORTANEUR.gz, SS, GCST90001955.tsv	2.00E-04	0.0137	rs72839445	0.2038	rs2076030	GCST90001955	CD33 on Im MDSC	MFI	Myeloid cell
finngen_R11_I9_ABAORTANEUR.gz, SS, GCST90001956.tsv	2.00E-04	0.0129	rs72839445	0.198	rs2076030	GCST90001956	CD33 on CD33br HLA DR+	MFI	Myeloid cell
finngen_R11_I9_ABAORTANEUR.gz, SS, GCST90001957.tsv	2.00E-04	0.0128	rs72839445	0.1966	rs2076030	GCST90001957	CD33 on CD33br HLA DR+ CD14-	MFI	Myeloid cell
finngen_R11_I9_ABAORTANEUR.gz, SS, GCST90001958.tsv	2.00E-04	0.0124	rs72839445	0.1953	rs2076030	GCST90001958	CD4 on monocyte	MFI	TBNK
finngen_R11_I9_ABAORTANEUR.gz, SS, GCST90001959.tsv	1.00E-04	0.0134	rs72839445	0.1946	rs2076030	GCST90001959	CD4 on HLA DR+ CD4+	MFI	TBNK
finngen_R11_I9_ABAORTANEUR.gz, SS, GCST90001960.tsv	2.00E-04	0.0131	rs72839445	0.1728	rs2076030	GCST90001960	CD25 on CD4+	MFI	Treg
finngen_R11_I9_ABAORTANEUR.gz, SS, GCST90001961.tsv	3.00E-04	0.0164	rs72839445	0.2175	rs2076030	GCST90001961	CD25 on CD39+ CD4+	MFI	Treg
finngen_R11_I9_ABAORTANEUR.gz, SS, GCST90001962.tsv	1.00E-04	0.0121	rs72839445	0.186	rs2076030	GCST90001962	CD25 on CD28+ CD4+	MFI	Treg
finngen_R11_I9_ABAORTANEUR.gz, SS, GCST90001963.tsv	2.00E-04	0.0131	rs72839445	0.1699	rs2076030	GCST90001963	FSC-A on myeloid DC	Morphological parameter	cDC
finngen_R11_I9_ABAORTANEUR.gz, SS, GCST90001964.tsv	2.00E-04	0.0128	rs72839445	0.1956	rs2076030	GCST90001964	FSC-A on plasmacytoid DC	Morphological parameter	cDC
finngen_R11_I9_ABAORTANEUR.gz, SS, GCST90001965.tsv	2.00E-04	0.0133	rs72839445	0.1699	rs2076030	GCST90001965	FSC-A on monocyte	Morphological parameter	cDC
finngen_R11_I9_ABAORTANEUR.gz, SS, GCST90001966.tsv	2.00E-04	0.0132	rs72839445	0.1693	rs2076030	GCST90001966	FSC-A on granulocyte	Morphological parameter	cDC
finngen_R11_I9_ABAORTANEUR.gz, SS, GCST90001967.tsv	2.00E-04	0.0128	rs72839445	0.2015	rs2076030	GCST90001967	FSC-A on CD14+ monocyte	Morphological parameter	TBNK
finngen_R11_I9_ABAORTANEUR.gz, SS, GCST90001968.tsv	2.00E-04	0.012	rs72839445	0.1952	rs2076030	GCST90001968	FSC-A on B cell	Morphological parameter	TBNK
finngen_R11_I9_ABAORTANEUR.gz, SS, GCST90001969.tsv	2.00E-04	0.0125	rs72839445	0.188	rs2076030	GCST90001969	FSC-A on NK	Morphological parameter	TBNK
finngen_R11_I9_ABAORTANEUR.gz, SS, GCST90001970.tsv	2.00E-04	0.0131	rs72839445	0.1956	rs2076030	GCST90001970	FSC-A on HLA DR+ NK	Morphological parameter	TBNK
finngen_R11_I9_ABAORTANEUR.gz, SS, GCST90001971.tsv	1.00E-04	0.0118	rs72839445	0.1922	rs2076030	GCST90001971	FSC-A on lymphocyte	Morphological parameter	TBNK
finngen_R11_I9_ABAORTANEUR.gz, SS, GCST90001972.tsv	1.00E-04	0.0123	rs72839445	0.1895	rs2076030	GCST90001972	FSC-A on T cell	Morphological parameter	TBNK
finngen_R11_I9_ABAORTANEUR.gz, SS, GCST90001973.tsv	1.00E-04	0.0119	rs72839445	0.1909	rs2076030	GCST90001973	FSC-A on CD4+	Morphological parameter	TBNK
finngen_R11_I9_ABAORTANEUR.gz, SS, GCST90001974.tsv	2.00E-04	0.0149	rs72839445	0.1974	rs2076030	GCST90001974	FSC-A on CD8br	Morphological parameter	TBNK
finngen_R11_I9_ABAORTANEUR.gz, SS, GCST90001975.tsv	1.00E-04	0.0118	rs72839445	0.1917	rs2076030	GCST90001975	FSC-A on HLA DR+ T cell	Morphological parameter	TBNK
finngen_R11_I9_ABAORTANEUR.gz, SS, GCST90001976.tsv	2.00E-04	0.0121	rs72839445	0.1968	rs2076030	GCST90001976	FSC-A on NKT	Morphological parameter	TBNK
finngen_R11_I9_ABAORTANEUR.gz, SS, GCST90001977.tsv	2.00E-04	0.0132	rs72839445	0.1914	rs2076030	GCST90001977	FSC-A on HLA DR+ CD4+	Morphological parameter	TBNK
finngen_R11_I9_ABAORTANEUR.gz, SS, GCST90001978.tsv	1.00E-04	0.0118	rs72839445	0.1972	rs2076030	GCST90001978	FSC-A on HLA DR+ CD8br	Morphological parameter	TBNK
finngen_R11_I9_ABAORTANEUR.gz, SS, GCST90001979.tsv	1.00E-04	0.012	rs72839445	0.1982	rs2076030	GCST90001979	CD16 on CD14- CD16+ monocyte	MFI	Monocyte
finngen_R11_I9_ABAORTANEUR.gz, SS, GCST90001980.tsv	1.00E-04	0.0119	rs72839445	0.1925	rs2076030	GCST90001980	CD40 on CD14+ CD16- monocyte	MFI	Monocyte
finngen_R11_I9_ABAORTANEUR.gz, SS, GCST90001981.tsv	1.00E-04	0.0117	rs72839445	0.1924	rs2076030	GCST90001981	CD40 on CD14+ CD16+ monocyte	MFI	Monocyte
finngen_R11_I9_ABAORTANEUR.gz, SS, GCST90001982.tsv	2.00E-04	0.0125	rs72839445	0.1738	rs2076030	GCST90001982	CCR2 on CD14- CD16+ monocyte	MFI	Monocyte
finngen_R11_I9_ABAORTANEUR.gz, SS, GCST90001983.tsv	3.00E-04	0.0153	rs72839445	0.1607	rs2076030	GCST90001983	CD14 on CD14+ CD16+ monocyte	MFI	Monocyte
finngen_R11_I9_ABAORTANEUR.gz, SS, GCST90001984.tsv	0	0.0175	rs72839445	0.2017	rs2076030	GCST90001984	HLA DR on CD14- CD16+ monocyte	MFI	Monocyte
finngen_R11_I9_ABAORTANEUR.gz, SS, GCST90001985.tsv	2.00E-04	0.0126	rs72839445	0.194	rs2076030	GCST90001985	CD40 on monocytes	MFI	Monocyte
finngen_R11_I9_ABAORTANEUR.gz, SS, GCST90001986.tsv	2.00E-04	0.014	rs72839445	0.1846	rs2076030	GCST90001986	CD14 on CD14+ CD16- monocyte	MFI	Monocyte
finngen_R11_I9_ABAORTANEUR.gz, SS, GCST90001987.tsv	2.00E-04	0.0137	rs72839445	0.1915	rs2076030	GCST90001987	CD64 on CD14+ CD16- monocyte	MFI	Monocyte
finngen_R11_I9_ABAORTANEUR.gz, SS, GCST90001988.tsv	0	0.0125	rs72839445	0.1974	rs2076030	GCST90001988	HLA DR on CD14+ CD16- monocyte	MFI	Monocyte
finngen_R11_I9_ABAORTANEUR.gz, SS, GCST90001989.tsv	1.00E-04	0.0123	rs72839445	0.1885	rs2076030	GCST90001989	CD40 on CD14- CD16+ monocyte	MFI	Monocyte
finngen_R11_I9_ABAORTANEUR.gz, SS, GCST90001990.tsv	0	0.012	rs72839445	0.1784	rs2076030	GCST90001990	CD64 on CD14- CD16+ monocyte	MFI	Monocyte
finngen_R11_I9_ABAORTANEUR.gz, SS, GCST90001991.tsv	0	0.0126	rs72839445	0.1971	rs2076030	GCST90001991	HLA DR on CD14+ monocyte	MFI	Monocyte
finngen_R11_I9_ABAORTANEUR.gz, SS, GCST90001992.tsv	2.00E-04	0.015	rs72839445	0.141	rs2076030	GCST90001992	CCR2 on CD14+ CD16+ monocyte	MFI	Monocyte
finngen_R11_I9_ABAORTANEUR.gz, SS, GCST90001993.tsv	3.00E-04	0.0149	rs72839445	0.1493	rs2076030	GCST90001993	PDL-1 on CD14+ CD16- monocyte	MFI	Monocyte
finngen_R11_I9_ABAORTANEUR.gz, SS, GCST90001994.tsv	2.00E-04	0.0125	rs72839445	0.1793	rs2076030	GCST90001994	CX3CR1 on CD14- CD16-	MFI	Monocyte
finngen_R11_I9_ABAORTANEUR.gz, SS, GCST90001995.tsv	2.00E-04	0.0126	rs72839445	0.1842	rs2076030	GCST90001995	CX3CR1 on monocyte	MFI	Monocyte
finngen_R11_I9_ABAORTANEUR.gz, SS, GCST90001996.tsv	1.00E-04	0.0118	rs72839445	0.191	rs2076030	GCST90001996	CX3CR1 on CD14+ CD16+ monocyte	MFI	Monocyte
finngen_R11_I9_ABAORTANEUR.gz, SS, GCST90001997.tsv	2.00E-04	0.013	rs72839445	0.1823	rs2076030	GCST90001997	CX3CR1 on CD14+ CD16- monocyte	MFI	Monocyte
finngen_R11_I9_ABAORTANEUR.gz, SS, GCST90001998.tsv	3.00E-04	0.0162	rs72839445	0.1042	rs2076030	GCST90001998	PDL-1 on CD14+ CD16+ monocyte	MFI	Monocyte
finngen_R11_I9_ABAORTANEUR.gz, SS, GCST90001999.tsv	2.00E-04	0.0125	rs72839445	0.1652	rs2076030	GCST90001999	PDL-1 on CD14- CD16+ monocyte	MFI	Monocyte
finngen_R11_I9_ABAORTANEUR.gz, SS, GCST90002000.tsv	2.00E-04	0.014	rs72839445	0.1649	rs2076030	GCST90002000	PDL-1 on CD14- CD16-	MFI	Monocyte
finngen_R11_I9_ABAORTANEUR.gz, SS, GCST90002001.tsv	1.00E-04	0.0115	rs72839445	0.1937	rs2076030	GCST90002001	CD64 on CD14- CD16-	MFI	Monocyte
finngen_R11_I9_ABAORTANEUR.gz, SS, GCST90002002.tsv	2.00E-04	0.0134	rs72839445	0.1634	rs2076030	GCST90002002	PDL-1 on monocyte	MFI	Monocyte
finngen_R11_I9_ABAORTANEUR.gz, SS, GCST90002003.tsv	1.00E-04	0.0116	rs72839445	0.1926	rs2076030	GCST90002003	CCR2 on CD14- CD16-	MFI	Monocyte
finngen_R11_I9_ABAORTANEUR.gz, SS, GCST90002004.tsv	1.00E-04	0.0123	rs72839445	0.185	rs2076030	GCST90002004	CCR2 on CD14+ CD16- monocyte	MFI	Monocyte
finngen_R11_I9_ABAORTANEUR.gz, SS, GCST90002005.tsv	2.00E-04	0.0128	rs72839445	0.2034	rs2076030	GCST90002005	CD16 on CD14+ CD16+ monocyte	MFI	Monocyte
finngen_R11_I9_ABAORTANEUR.gz, SS, GCST90002006.tsv	2.00E-04	0.0134	rs72839445	0.194	rs2076030	GCST90002006	CD64 on monocyte	MFI	Monocyte
finngen_R11_I9_ABAORTANEUR.gz, SS, GCST90002007.tsv	2.00E-04	0.0152	rs72839445	0.2048	rs2076030	GCST90002007	HLA DR on CD14+ CD16+ monocyte	MFI	Monocyte
finngen_R11_I9_ABAORTANEUR.gz, SS, GCST90002008.tsv	1.00E-04	0.0123	rs72839445	0.1878	rs2076030	GCST90002008	CCR2 on monocyte	MFI	Monocyte
finngen_R11_I9_ABAORTANEUR.gz, SS, GCST90002009.tsv	0	0.0151	rs72839445	0.1742	rs2076030	GCST90002009	HLA DR on CD14- CD16-	MFI	Monocyte
finngen_R11_I9_ABAORTANEUR.gz, SS, GCST90002010.tsv	0	0.0119	rs72839445	0.1948	rs2076030	GCST90002010	HLA DR on monocyte	MFI	Monocyte
finngen_R11_I9_ABAORTANEUR.gz, SS, GCST90002011.tsv	2.00E-04	0.0127	rs72839445	0.1901	rs2076030	GCST90002011	CD64 on CD14+ CD16+ monocyte	MFI	Monocyte
finngen_R11_I9_ABAORTANEUR.gz, SS, GCST90002012.tsv	2.00E-04	0.0136	rs72839445	0.1948	rs2076030	GCST90002012	CX3CR1 on CD14- CD16+ monocyte	MFI	Monocyte
finngen_R11_I9_ABAORTANEUR.gz, SS, GCST90002013.tsv	2.00E-04	0.0133	rs72839445	0.1973	rs2076030	GCST90002013	CCR2 on myeloid DC	MFI	cDC
finngen_R11_I9_ABAORTANEUR.gz, SS, GCST90002014.tsv	2.00E-04	0.0136	rs72839445	0.1949	rs2076030	GCST90002014	CCR2 on CD62L+ myeloid DC	MFI	cDC
finngen_R11_I9_ABAORTANEUR.gz, SS, GCST90002015.tsv	2.00E-04	0.0127	rs72839445	0.1968	rs2076030	GCST90002015	CCR2 on plasmacytoid DC	MFI	cDC
finngen_R11_I9_ABAORTANEUR.gz, SS, GCST90002016.tsv	2.00E-04	0.0128	rs72839445	0.197	rs2076030	GCST90002016	CCR2 on CD62L+ plasmacytoid DC	MFI	cDC
finngen_R11_I9_ABAORTANEUR.gz, SS, GCST90002017.tsv	2.00E-04	0.0128	rs72839445	0.1861	rs2076030	GCST90002017	CCR2 on monocyte	MFI	cDC
finngen_R11_I9_ABAORTANEUR.gz, SS, GCST90002018.tsv	3.00E-04	0.0152	rs72839445	0.2134	rs2076030	GCST90002018	CCR2 on granulocyte	MFI	cDC
finngen_R11_I9_ABAORTANEUR.gz, SS, GCST90002019.tsv	1.00E-04	0.0126	rs72839445	0.1951	rs2076030	GCST90002019	CD14 on Mo MDSC	MFI	Myeloid cell
finngen_R11_I9_ABAORTANEUR.gz, SS, GCST90002020.tsv	2.00E-04	0.0126	rs72839445	0.1925	rs2076030	GCST90002020	CD14 on CD33br HLA DR+ CD14dim	MFI	Myeloid cell
finngen_R11_I9_ABAORTANEUR.gz, SS, GCST90002021.tsv	1.00E-04	0.0125	rs72839445	0.1943	rs2076030	GCST90002021	CD14 on CD33dim HLA DR+ CD11b+	MFI	Myeloid cell
finngen_R11_I9_ABAORTANEUR.gz, SS, GCST90002022.tsv	1.00E-04	0.012	rs72839445	0.1935	rs2076030	GCST90002022	CD4 on CD4+	MFI	Maturation stages of T cell
finngen_R11_I9_ABAORTANEUR.gz, SS, GCST90002023.tsv	1.00E-04	0.0121	rs72839445	0.19	rs2076030	GCST90002023	CD4 on CM CD4 +	MFI	Maturation stages of T cell
finngen_R11_I9_ABAORTANEUR.gz, SS, GCST90002024.tsv	1.00E-04	0.012	rs72839445	0.1947	rs2076030	GCST90002024	CD4 on naive CD4+	MFI	Maturation stages of T cell
finngen_R11_I9_ABAORTANEUR.gz, SS, GCST90002025.tsv	1.00E-04	0.012	rs72839445	0.1962	rs2076030	GCST90002025	CD4 on EM CD4+	MFI	Maturation stages of T cell
finngen_R11_I9_ABAORTANEUR.gz, SS, GCST90002026.tsv	2.00E-04	0.0123	rs72839445	0.1954	rs2076030	GCST90002026	CD4 on TD CD4+	MFI	Maturation stages of T cell
finngen_R11_I9_ABAORTANEUR.gz, SS, GCST90002027.tsv	1.00E-04	0.012	rs72839445	0.1933	rs2076030	GCST90002027	CD4 on CD45RA+ CD4+	MFI	Maturation stages of T cell
finngen_R11_I9_ABAORTANEUR.gz, SS, GCST90002028.tsv	1.00E-04	0.0121	rs72839445	0.1955	rs2076030	GCST90002028	CD19 on B cell	MFI	TBNK
finngen_R11_I9_ABAORTANEUR.gz, SS, GCST90002029.tsv	1.00E-04	0.0121	rs72839445	0.1912	rs2076030	GCST90002029	CD39 on CD39+ CD8br	MFI	Treg
finngen_R11_I9_ABAORTANEUR.gz, SS, GCST90002030.tsv	3.00E-04	0.0165	rs72839445	0.2226	rs2076030	GCST90002030	CD39 on CD39+ activated Treg	MFI	Treg
finngen_R11_I9_ABAORTANEUR.gz, SS, GCST90002031.tsv	2.00E-04	0.0131	rs72839445	0.2053	rs2076030	GCST90002031	CD39 on CD39+ secreting Treg	MFI	Treg
finngen_R11_I9_ABAORTANEUR.gz, SS, GCST90002032.tsv	2.00E-04	0.0147	rs72839445	0.2121	rs2076030	GCST90002032	CD39 on CD39+ CD4+	MFI	Treg
finngen_R11_I9_ABAORTANEUR.gz, SS, GCST90002033.tsv	2.00E-04	0.0139	rs72839445	0.2039	rs2076030	GCST90002033	CD39 on granulocyte	MFI	Treg
finngen_R11_I9_ABAORTANEUR.gz, SS, GCST90002034.tsv	1.00E-04	0.0125	rs72839445	0.1989	rs2076030	GCST90002034	CD39 on monocyte	MFI	Treg
finngen_R11_I9_ABAORTANEUR.gz, SS, GCST90002035.tsv	1.00E-04	0.012	rs72839445	0.1914	rs2076030	GCST90002035	CD80 on myeloid DC	MFI	cDC
finngen_R11_I9_ABAORTANEUR.gz, SS, GCST90002036.tsv	2.00E-04	0.0122	rs72839445	0.1957	rs2076030	GCST90002036	CD80 on CD62L+ myeloid DC	MFI	cDC
finngen_R11_I9_ABAORTANEUR.gz, SS, GCST90002037.tsv	1.00E-04	0.0122	rs72839445	0.1922	rs2076030	GCST90002037	CD80 on plasmacytoid DC	MFI	cDC
finngen_R11_I9_ABAORTANEUR.gz, SS, GCST90002038.tsv	1.00E-04	0.0122	rs72839445	0.192	rs2076030	GCST90002038	CD80 on CD62L+ plasmacytoid DC	MFI	cDC
finngen_R11_I9_ABAORTANEUR.gz, SS, GCST90002039.tsv	2.00E-04	0.0122	rs72839445	0.1975	rs2076030	GCST90002039	CD80 on monocyte	MFI	cDC
finngen_R11_I9_ABAORTANEUR.gz, SS, GCST90002040.tsv	1.00E-04	0.0121	rs72839445	0.1952	rs2076030	GCST90002040	CD80 on granulocyte	MFI	cDC
finngen_R11_I9_ABAORTANEUR.gz, SS, GCST90002041.tsv	1.00E-04	0.0127	rs72839445	0.1957	rs2076030	GCST90002041	CD45 on lymphocyte	MFI	Myeloid cell
finngen_R11_I9_ABAORTANEUR.gz, SS, GCST90002042.tsv	1.00E-04	0.013	rs72839445	0.197	rs2076030	GCST90002042	CD45 on CD33br HLA DR+ CD14-	MFI	Myeloid cell
finngen_R11_I9_ABAORTANEUR.gz, SS, GCST90002043.tsv	1.00E-04	0.0125	rs72839445	0.1951	rs2076030	GCST90002043	CD45 on CD33br HLA DR+ CD14dim	MFI	Myeloid cell
finngen_R11_I9_ABAORTANEUR.gz, SS, GCST90002044.tsv	1.00E-04	0.0127	rs72839445	0.1904	rs2076030	GCST90002044	CD45 on CD33dim HLA DR+ CD11b-	MFI	Myeloid cell
finngen_R11_I9_ABAORTANEUR.gz, SS, GCST90002045.tsv	1.00E-04	0.0127	rs72839445	0.1875	rs2076030	GCST90002045	CD45 on CD33- HLA DR-	MFI	Myeloid cell
finngen_R11_I9_ABAORTANEUR.gz, SS, GCST90002046.tsv	2.00E-04	0.0137	rs72839445	0.1752	rs2076030	GCST90002046	CD45 on CD33- HLA DR+	MFI	Myeloid cell
finngen_R11_I9_ABAORTANEUR.gz, SS, GCST90002047.tsv	1.00E-04	0.0127	rs72839445	0.1941	rs2076030	GCST90002047	CD45 on Gr MDSC	MFI	Myeloid cell
finngen_R11_I9_ABAORTANEUR.gz, SS, GCST90002048.tsv	2.00E-04	0.0127	rs72839445	0.1882	rs2076030	GCST90002048	CD45 on CD66b++ myelod cell	MFI	Myeloid cell
finngen_R11_I9_ABAORTANEUR.gz, SS, GCST90002049.tsv	2.00E-04	0.0139	rs72839445	0.1717	rs2076030	GCST90002049	CD45 on Mo MDSC	MFI	Myeloid cell
finngen_R11_I9_ABAORTANEUR.gz, SS, GCST90002050.tsv	1.00E-04	0.0126	rs72839445	0.1902	rs2076030	GCST90002050	CD45 on CD33dim HLA DR-	MFI	Myeloid cell
finngen_R11_I9_ABAORTANEUR.gz, SS, GCST90002051.tsv	2.00E-04	0.0126	rs72839445	0.1917	rs2076030	GCST90002051	CD45 on basophil	MFI	Myeloid cell
finngen_R11_I9_ABAORTANEUR.gz, SS, GCST90002052.tsv	1.00E-04	0.0129	rs72839445	0.1822	rs2076030	GCST90002052	CD45 on Im MDSC	MFI	Myeloid cell
finngen_R11_I9_ABAORTANEUR.gz, SS, GCST90002053.tsv	1.00E-04	0.0128	rs72839445	0.1961	rs2076030	GCST90002053	CD45 on CD33br HLA DR+	MFI	Myeloid cell
finngen_R11_I9_ABAORTANEUR.gz, SS, GCST90002054.tsv	1.00E-04	0.013	rs72839445	0.1913	rs2076030	GCST90002054	CD8 on CM CD8br	MFI	Maturation stages of T cell
finngen_R11_I9_ABAORTANEUR.gz, SS, GCST90002055.tsv	1.00E-04	0.0126	rs72839445	0.1922	rs2076030	GCST90002055	CD8 on naive CD8br	MFI	Maturation stages of T cell
finngen_R11_I9_ABAORTANEUR.gz, SS, GCST90002056.tsv	1.00E-04	0.0122	rs72839445	0.187	rs2076030	GCST90002056	CD8 on EM CD8br	MFI	Maturation stages of T cell
finngen_R11_I9_ABAORTANEUR.gz, SS, GCST90002057.tsv	1.00E-04	0.0126	rs72839445	0.1924	rs2076030	GCST90002057	CD8 on TD CD8br	MFI	Maturation stages of T cell
finngen_R11_I9_ABAORTANEUR.gz, SS, GCST90002058.tsv	0	0.013	rs72839445	0.1887	rs2076030	GCST90002058	CD8 on CD8br	MFI	TBNK
finngen_R11_I9_ABAORTANEUR.gz, SS, GCST90002059.tsv	2.00E-04	0.0126	rs72839445	0.1944	rs2076030	GCST90002059	CD8 on NKT	MFI	TBNK
finngen_R11_I9_ABAORTANEUR.gz, SS, GCST90002060.tsv	1.00E-04	0.0121	rs72839445	0.1904	rs2076030	GCST90002060	CD8 on HLA DR+ CD8br	MFI	TBNK
finngen_R11_I9_ABAORTANEUR.gz, SS, GCST90002061.tsv	1.00E-04	0.0123	rs72839445	0.1926	rs2076030	GCST90002061	CD4 on CD39+ CD4+	MFI	Treg
finngen_R11_I9_ABAORTANEUR.gz, SS, GCST90002062.tsv	1.00E-04	0.0132	rs72839445	0.1911	rs2076030	GCST90002062	CD4 on CD28+ CD4+	MFI	Treg
finngen_R11_I9_ABAORTANEUR.gz, SS, GCST90002063.tsv	1.00E-04	0.0122	rs72839445	0.1907	rs2076030	GCST90002063	CD4 on CD4 Treg	MFI	Treg
finngen_R11_I9_ABAORTANEUR.gz, SS, GCST90002064.tsv	2.00E-04	0.0132	rs72839445	0.1882	rs2076030	GCST90002064	CD4 on resting Treg	MFI	Treg
finngen_R11_I9_ABAORTANEUR.gz, SS, GCST90002065.tsv	3.00E-04	0.0161	rs72839445	0.196	rs2076030	GCST90002065	CD4 on CD39+ resting Treg	MFI	Treg
finngen_R11_I9_ABAORTANEUR.gz, SS, GCST90002066.tsv	1.00E-04	0.012	rs72839445	0.1923	rs2076030	GCST90002066	CD4 on activated Treg	MFI	Treg
finngen_R11_I9_ABAORTANEUR.gz, SS, GCST90002067.tsv	0	0.012	rs72839445	0.1918	rs2076030	GCST90002067	CD4 on CD39+ activated Treg	MFI	Treg
finngen_R11_I9_ABAORTANEUR.gz, SS, GCST90002068.tsv	1.00E-04	0.0123	rs72839445	0.1889	rs2076030	GCST90002068	CD4 on secreting Treg	MFI	Treg
finngen_R11_I9_ABAORTANEUR.gz, SS, GCST90002069.tsv	1.00E-04	0.0121	rs72839445	0.1932	rs2076030	GCST90002069	CD4 on CD39+ secreting Treg	MFI	Treg
finngen_R11_I9_ABAORTANEUR.gz, SS, GCST90002070.tsv	1.00E-04	0.0121	rs72839445	0.1916	rs2076030	GCST90002070	CD4 on activated & secreting Treg	MFI	Treg
finngen_R11_I9_ABAORTANEUR.gz, SS, GCST90002071.tsv	2.00E-04	0.0133	rs72839445	0.184	rs2076030	GCST90002071	SSC-A on myeloid DC	Morphological parameter	cDC
finngen_R11_I9_ABAORTANEUR.gz, SS, GCST90002072.tsv	2.00E-04	0.0135	rs72839445	0.204	rs2076030	GCST90002072	SSC-A on plasmacytoid DC	Morphological parameter	cDC
finngen_R11_I9_ABAORTANEUR.gz, SS, GCST90002073.tsv	1.00E-04	0.0124	rs72839445	0.1932	rs2076030	GCST90002073	SSC-A on monocyte	Morphological parameter	cDC
finngen_R11_I9_ABAORTANEUR.gz, SS, GCST90002074.tsv	1.00E-04	0.013	rs72839445	0.1988	rs2076030	GCST90002074	SSC-A on CD14+ monocyte	Morphological parameter	TBNK
finngen_R11_I9_ABAORTANEUR.gz, SS, GCST90002075.tsv	2.00E-04	0.0128	rs72839445	0.2002	rs2076030	GCST90002075	SSC-A on B cell	Morphological parameter	TBNK
finngen_R11_I9_ABAORTANEUR.gz, SS, GCST90002076.tsv	2.00E-04	0.013	rs72839445	0.1736	rs2076030	GCST90002076	SSC-A on NK	Morphological parameter	TBNK
finngen_R11_I9_ABAORTANEUR.gz, SS, GCST90002077.tsv	2.00E-04	0.0145	rs72839445	0.192	rs2076030	GCST90002077	SSC-A on HLA DR+ NK	Morphological parameter	TBNK
finngen_R11_I9_ABAORTANEUR.gz, SS, GCST90002078.tsv	2.00E-04	0.013	rs72839445	0.1576	rs2076030	GCST90002078	SSC-A on granulocyte	Morphological parameter	TBNK
finngen_R11_I9_ABAORTANEUR.gz, SS, GCST90002079.tsv	1.00E-04	0.0121	rs72839445	0.1928	rs2076030	GCST90002079	SSC-A on lymphocyte	Morphological parameter	TBNK
finngen_R11_I9_ABAORTANEUR.gz, SS, GCST90002080.tsv	1.00E-04	0.0126	rs72839445	0.1843	rs2076030	GCST90002080	SSC-A on T cell	Morphological parameter	TBNK
finngen_R11_I9_ABAORTANEUR.gz, SS, GCST90002081.tsv	1.00E-04	0.0122	rs72839445	0.187	rs2076030	GCST90002081	SSC-A on CD4+	Morphological parameter	TBNK
finngen_R11_I9_ABAORTANEUR.gz, SS, GCST90002082.tsv	2.00E-04	0.0152	rs72839445	0.1971	rs2076030	GCST90002082	SSC-A on CD8br	Morphological parameter	TBNK
finngen_R11_I9_ABAORTANEUR.gz, SS, GCST90002083.tsv	1.00E-04	0.0121	rs72839445	0.1845	rs2076030	GCST90002083	SSC-A on HLA DR+ T cell	Morphological parameter	TBNK
finngen_R11_I9_ABAORTANEUR.gz, SS, GCST90002084.tsv	1.00E-04	0.012	rs72839445	0.1877	rs2076030	GCST90002084	SSC-A on NKT	Morphological parameter	TBNK
finngen_R11_I9_ABAORTANEUR.gz, SS, GCST90002085.tsv	1.00E-04	0.0122	rs72839445	0.1772	rs2076030	GCST90002085	SSC-A on HLA DR+ CD4+	Morphological parameter	TBNK
finngen_R11_I9_ABAORTANEUR.gz, SS, GCST90002086.tsv	1.00E-04	0.012	rs72839445	0.197	rs2076030	GCST90002086	SSC-A on HLA DR+ CD8br	Morphological parameter	TBNK
finngen_R11_I9_ABAORTANEUR.gz, SS, GCST90002087.tsv	2.00E-04	0.0129	rs72839445	0.1884	rs2076030	GCST90002087	CD11c on myeloid DC	MFI	cDC
finngen_R11_I9_ABAORTANEUR.gz, SS, GCST90002088.tsv	2.00E-04	0.0128	rs72839445	0.1937	rs2076030	GCST90002088	CD11c on CD62L+ myeloid DC	MFI	cDC
finngen_R11_I9_ABAORTANEUR.gz, SS, GCST90002089.tsv	1.00E-04	0.0122	rs72839445	0.189	rs2076030	GCST90002089	CD11c on monocyte	MFI	cDC
finngen_R11_I9_ABAORTANEUR.gz, SS, GCST90002090.tsv	2.00E-04	0.0131	rs72839445	0.1991	rs2076030	GCST90002090	CD11c on granulocyte	MFI	cDC
finngen_R11_I9_ABAORTANEUR.gz, SS, GCST90002091.tsv	2.00E-04	0.0132	rs72839445	0.1952	rs2076030	GCST90002091	CD11b on CD14+ monocyte	MFI	Myeloid cell
finngen_R11_I9_ABAORTANEUR.gz, SS, GCST90002092.tsv	1.00E-04	0.0128	rs72839445	0.1951	rs2076030	GCST90002092	CD11b on Gr MDSC	MFI	Myeloid cell
finngen_R11_I9_ABAORTANEUR.gz, SS, GCST90002093.tsv	2.00E-04	0.0128	rs72839445	0.191	rs2076030	GCST90002093	CD11b on CD66b++ myeloid cell	MFI	Myeloid cell
finngen_R11_I9_ABAORTANEUR.gz, SS, GCST90002094.tsv	2.00E-04	0.0155	rs72839445	0.1925	rs2076030	GCST90002094	CD11b on Mo MDSC	MFI	Myeloid cell
finngen_R11_I9_ABAORTANEUR.gz, SS, GCST90002095.tsv	1.00E-04	0.0125	rs72839445	0.1944	rs2076030	GCST90002095	CD11b on CD33dim HLA DR-	MFI	Myeloid cell
finngen_R11_I9_ABAORTANEUR.gz, SS, GCST90002096.tsv	1.00E-04	0.0125	rs72839445	0.1945	rs2076030	GCST90002096	CD11b on basophil	MFI	Myeloid cell
finngen_R11_I9_ABAORTANEUR.gz, SS, GCST90002097.tsv	1.00E-04	0.0125	rs72839445	0.1914	rs2076030	GCST90002097	CD11b on CD33br HLA DR+ CD14dim	MFI	Myeloid cell
finngen_R11_I9_ABAORTANEUR.gz, SS, GCST90002098.tsv	2.00E-04	0.0146	rs72839445	0.196	rs2076030	GCST90002098	CD45RA on naive CD4+	MFI	Maturation stages of T cell
finngen_R11_I9_ABAORTANEUR.gz, SS, GCST90002099.tsv	1.00E-04	0.012	rs72839445	0.1948	rs2076030	GCST90002099	CD4RA on TD CD4+	MFI	Maturation stages of T cell
finngen_R11_I9_ABAORTANEUR.gz, SS, GCST90002100.tsv	2.00E-04	0.0124	rs72839445	0.1936	rs2076030	GCST90002100	CD45RA on naive CD8br	MFI	Maturation stages of T cell
finngen_R11_I9_ABAORTANEUR.gz, SS, GCST90002101.tsv	1.00E-04	0.012	rs72839445	0.1924	rs2076030	GCST90002101	CD45RA on TD CD8br	MFI	Maturation stages of T cell
finngen_R11_I9_ABAORTANEUR.gz, SS, GCST90002102.tsv	2.00E-04	0.0127	rs72839445	0.1959	rs2076030	GCST90002102	CD45RA on resting Treg	MFI	Treg
finngen_R11_I9_ABAORTANEUR.gz, SS, GCST90002103.tsv	1.00E-04	0.012	rs72839445	0.1943	rs2076030	GCST90002103	CD45RA on CD39+ resting Treg	MFI	Treg
finngen_R11_I9_ABAORTANEUR.gz, SS, GCST90002104.tsv	0	0.0127	rs72839445	0.1908	rs2076030	GCST90002104	HLA DR on myeloid DC	MFI	cDC
finngen_R11_I9_ABAORTANEUR.gz, SS, GCST90002105.tsv	0	0.0132	rs72839445	0.1776	rs2076030	GCST90002105	HLA DR on plasmacytoid DC	MFI	cDC
finngen_R11_I9_ABAORTANEUR.gz, SS, GCST90002106.tsv	0	0.0126	rs72839445	0.1867	rs2076030	GCST90002106	HLA DR on DC	MFI	cDC
finngen_R11_I9_ABAORTANEUR.gz, SS, GCST90002107.tsv	0	0.0136	rs72839445	0.1901	rs2076030	GCST90002107	HLA DR on HSC	MFI	Myeloid cell
finngen_R11_I9_ABAORTANEUR.gz, SS, GCST90002108.tsv	1.00E-04	0.0148	rs72839445	0.1989	rs2076030	GCST90002108	HLA DR on CD33br HLA DR+ CD14-	MFI	Myeloid cell
finngen_R11_I9_ABAORTANEUR.gz, SS, GCST90002109.tsv	2.00E-04	0.0142	rs72839445	0.1962	rs2076030	GCST90002109	HLA DR on CD33br HLA DR+ CD14dim	MFI	Myeloid cell
finngen_R11_I9_ABAORTANEUR.gz, SS, GCST90002110.tsv	1.00E-04	0.0156	rs72839445	0.2025	rs2076030	GCST90002110	HLA DR on CD33dim HLA DR+ CD11b+	MFI	Myeloid cell
finngen_R11_I9_ABAORTANEUR.gz, SS, GCST90002111.tsv	0	0.0165	rs72839445	0.1959	rs2076030	GCST90002111	HLA DR on CD33dim HLA DR+ CD11b-	MFI	Myeloid cell
finngen_R11_I9_ABAORTANEUR.gz, SS, GCST90002112.tsv	0	0.0145	rs72839445	0.1889	rs2076030	GCST90002112	HLA DR on CD33- HLA DR+	MFI	Myeloid cell
finngen_R11_I9_ABAORTANEUR.gz, SS, GCST90002113.tsv	1.00E-04	0.0117	rs72839445	0.1944	rs2076030	GCST90002113	HLA DR on HLA DR+ T cell	MFI	TBNK
finngen_R11_I9_ABAORTANEUR.gz, SS, GCST90002114.tsv	1.00E-04	0.0117	rs72839445	0.1909	rs2076030	GCST90002114	HLA DR on HLA DR+ CD4+	MFI	TBNK
finngen_R11_I9_ABAORTANEUR.gz, SS, GCST90002115.tsv	1.00E-04	0.0116	rs72839445	0.1945	rs2076030	GCST90002115	HLA DR on HLA DR+ CD8br	MFI	TBNK
finngen_R11_I9_ABAORTANEUR.gz, SS, GCST90002116.tsv	0	0.0135	rs72839445	0.1978	rs2076030	GCST90002116	HLA DR on B cell	MFI	TBNK
finngen_R11_I9_ABAORTANEUR.gz, SS, GCST90002117.tsv	2.00E-04	0.0162	rs72839445	0.1949	rs2076030	GCST90002117	HLA DR on HLA DR+ NK	MFI	TBNK
finngen_R11_I9_ABAORTANEUR.gz, SS, GCST90002118.tsv	0	0.0143	rs72839445	0.1697	rs2076030	GCST90002118	CD8 on CD28+ CD45RA- CD8br	MFI	Treg
finngen_R11_I9_ABAORTANEUR.gz, SS, GCST90002119.tsv	0	0.012	rs72839445	0.1916	rs2076030	GCST90002119	CD8 on CD28+ CD45RA+ CD8br	MFI	Treg
finngen_R11_I9_ABAORTANEUR.gz, SS, GCST90002120.tsv	1.00E-04	0.0128	rs72839445	0.1929	rs2076030	GCST90002120	CD8 on CD28- CD8br	MFI	Treg
finngen_R11_I9_ABAORTANEUR.gz, SS, GCST90002121.tsv	1.00E-04	0.0128	rs72839445	0.1851	rs2076030	GCST90002121	CD8 on CD39+ CD8br	MFI	Treg
finngen_R11_I9_ABAORTANEUR.gz, SS, GCST90001391.tsv	0	0.0103	rs3093958	0.1103	rs3957110	GCST90001391	IgD+ %B cell	Relative count	B cell
finngen_R11_I9_ABAORTANEUR.gz, SS, GCST90001392.tsv	0	0.0098	rs3093958	0.1177	rs3957110	GCST90001392	IgD+ CD38br AC	Absolute count	B cell
finngen_R11_I9_ABAORTANEUR.gz, SS, GCST90001393.tsv	0	0.0101	rs3093958	0.1123	rs3957110	GCST90001393	IgD+ CD38dim %B cell	Relative count	B cell
finngen_R11_I9_ABAORTANEUR.gz, SS, GCST90001394.tsv	0	0.0095	rs3093958	0.1093	rs3957110	GCST90001394	IgD+ CD38dim AC	Absolute count	B cell
finngen_R11_I9_ABAORTANEUR.gz, SS, GCST90001395.tsv	0	0.0097	rs3093958	0.1108	rs3957110	GCST90001395	IgD+ CD38- %B cell	Relative count	B cell
finngen_R11_I9_ABAORTANEUR.gz, SS, GCST90001396.tsv	0	0.01	rs3093958	0.1264	rs3957110	GCST90001396	IgD+ CD38- AC	Absolute count	B cell
finngen_R11_I9_ABAORTANEUR.gz, SS, GCST90001397.tsv	0	0.0096	rs3093958	0.1129	rs3957110	GCST90001397	Unsw mem %B cell	Relative count	B cell
finngen_R11_I9_ABAORTANEUR.gz, SS, GCST90001398.tsv	0	0.0096	rs3093958	0.1179	rs3957110	GCST90001398	Unsw mem AC	Absolute count	B cell
finngen_R11_I9_ABAORTANEUR.gz, SS, GCST90001399.tsv	0	0.0108	rs3093958	0.1071	rs3957110	GCST90001399	IgD- CD27- %B cell	Relative count	B cell
finngen_R11_I9_ABAORTANEUR.gz, SS, GCST90001400.tsv	0	0.0097	rs3093958	0.1234	rs3957110	GCST90001400	IgD+ AC	Absolute count	B cell
finngen_R11_I9_ABAORTANEUR.gz, SS, GCST90001401.tsv	0	0.0109	rs3093958	0.1273	rs3957110	GCST90001401	IgD- CD27- AC	Absolute count	B cell
finngen_R11_I9_ABAORTANEUR.gz, SS, GCST90001402.tsv	0	0.01	rs3093958	0.1109	rs3957110	GCST90001402	Sw mem %B cell	Relative count	B cell
finngen_R11_I9_ABAORTANEUR.gz, SS, GCST90001403.tsv	0	0.0101	rs3093958	0.1293	rs3957110	GCST90001403	Sw mem AC	Absolute count	B cell
finngen_R11_I9_ABAORTANEUR.gz, SS, GCST90001404.tsv	0	0.0101	rs3093958	0.1224	rs3957110	GCST90001404	PB/PC %B cell	Relative count	B cell
finngen_R11_I9_ABAORTANEUR.gz, SS, GCST90001405.tsv	0	0.0104	rs3093958	0.1082	rs3957110	GCST90001405	PB/PC AC	Absolute count	B cell
finngen_R11_I9_ABAORTANEUR.gz, SS, GCST90001406.tsv	0	0.0097	rs3093958	0.1133	rs3957110	GCST90001406	Memory B cell %B cell	Relative count	B cell
finngen_R11_I9_ABAORTANEUR.gz, SS, GCST90001407.tsv	0	0.0097	rs3093958	0.1225	rs3957110	GCST90001407	Memory B cell AC	Absolute count	B cell
finngen_R11_I9_ABAORTANEUR.gz, SS, GCST90001408.tsv	0	0.01	rs3093958	0.1142	rs3957110	GCST90001408	Naive-mature B cell %B cell	Relative count	B cell
finngen_R11_I9_ABAORTANEUR.gz, SS, GCST90001409.tsv	0	0.0098	rs3093958	0.1055	rs3957110	GCST90001409	Naive-mature B cell AC	Absolute count	B cell
finngen_R11_I9_ABAORTANEUR.gz, SS, GCST90001410.tsv	0	0.0099	rs3093958	0.1046	rs3957110	GCST90001410	IgD- CD38br %B cell	Relative count	B cell
finngen_R11_I9_ABAORTANEUR.gz, SS, GCST90001411.tsv	0	0.0098	rs3093958	0.116	rs3957110	GCST90001411	IgD+ CD24+ %B cell	Relative count	B cell
finngen_R11_I9_ABAORTANEUR.gz, SS, GCST90001412.tsv	0	0.0096	rs3093958	0.1226	rs3957110	GCST90001412	IgD+ CD24+ AC	Absolute count	B cell
finngen_R11_I9_ABAORTANEUR.gz, SS, GCST90001413.tsv	0	0.0112	rs3093958	0.1281	rs3957110	GCST90001413	IgD- CD24- %B cell	Relative count	B cell
finngen_R11_I9_ABAORTANEUR.gz, SS, GCST90001414.tsv	0	0.0108	rs3093958	0.1468	rs3957110	GCST90001414	IgD- CD24- AC	Absolute count	B cell
finngen_R11_I9_ABAORTANEUR.gz, SS, GCST90001415.tsv	0	0.0098	rs3093958	0.1151	rs3957110	GCST90001415	IgD+ CD24- %B cell	Relative count	B cell
finngen_R11_I9_ABAORTANEUR.gz, SS, GCST90001416.tsv	0	0.0096	rs3093958	0.1103	rs3957110	GCST90001416	IgD+ CD24- AC	Absolute count	B cell
finngen_R11_I9_ABAORTANEUR.gz, SS, GCST90001417.tsv	0	0.0096	rs3093958	0.1128	rs3957110	GCST90001417	CD24+ CD27+ %B cell	Relative count	B cell
finngen_R11_I9_ABAORTANEUR.gz, SS, GCST90001418.tsv	0	0.0096	rs3093958	0.1167	rs3957110	GCST90001418	CD24+ CD27+ AC	Absolute count	B cell
finngen_R11_I9_ABAORTANEUR.gz, SS, GCST90001419.tsv	0	0.0095	rs3093958	0.1187	rs3957110	GCST90001419	CD20- %B cell	Relative count	B cell
finngen_R11_I9_ABAORTANEUR.gz, SS, GCST90001420.tsv	0	0.0097	rs3093958	0.1138	rs3957110	GCST90001420	IgD- CD38br AC	Absolute count	B cell
finngen_R11_I9_ABAORTANEUR.gz, SS, GCST90001421.tsv	0	0.0094	rs3093958	0.1098	rs3957110	GCST90001421	CD20- AC	Absolute count	B cell
finngen_R11_I9_ABAORTANEUR.gz, SS, GCST90001422.tsv	0	0.012	rs3093958	0.1433	rs3957110	GCST90001422	CD20- CD38- %B cell	Relative count	B cell
finngen_R11_I9_ABAORTANEUR.gz, SS, GCST90001423.tsv	0	0.0118	rs3093958	0.1218	rs3957110	GCST90001423	CD20- CD38- AC	Absolute count	B cell
finngen_R11_I9_ABAORTANEUR.gz, SS, GCST90001424.tsv	0	0.0097	rs3093958	0.1056	rs3957110	GCST90001424	IgD+ %Lymphocyte	Relative count	B cell
finngen_R11_I9_ABAORTANEUR.gz, SS, GCST90001425.tsv	0	0.0095	rs3093958	0.1125	rs3957110	GCST90001425	IgD- CD38br %lymphocyte	Relative count	B cell
finngen_R11_I9_ABAORTANEUR.gz, SS, GCST90001426.tsv	0	0.01	rs3093958	0.1025	rs3957110	GCST90001426	IgD- CD38dim %lymphocyte	Relative count	B cell
finngen_R11_I9_ABAORTANEUR.gz, SS, GCST90001427.tsv	0	0.0107	rs3093958	0.1449	rs3957110	GCST90001427	IgD- CD38- %lymphocyte	Relative count	B cell
finngen_R11_I9_ABAORTANEUR.gz, SS, GCST90001428.tsv	0	0.01	rs3093958	0.1011	rs3957110	GCST90001428	IgD- CD38dim %B cell	Relative count	B cell
finngen_R11_I9_ABAORTANEUR.gz, SS, GCST90001429.tsv	0	0.0097	rs3093958	0.1144	rs3957110	GCST90001429	IgD+ CD38br %lymphocyte	Relative count	B cell
finngen_R11_I9_ABAORTANEUR.gz, SS, GCST90001430.tsv	0	0.01	rs3093958	0.1016	rs3957110	GCST90001430	IgD+ CD38dim %lymphocyte	Relative count	B cell
finngen_R11_I9_ABAORTANEUR.gz, SS, GCST90001431.tsv	0	0.0098	rs3093958	0.1225	rs3957110	GCST90001431	IgD+ CD38- %lymphocyte	Relative count	B cell
finngen_R11_I9_ABAORTANEUR.gz, SS, GCST90001432.tsv	0	0.0096	rs3093958	0.1148	rs3957110	GCST90001432	Unsw Mem %lymphocyte	Relative count	B cell
finngen_R11_I9_ABAORTANEUR.gz, SS, GCST90001433.tsv	0	0.0109	rs3093958	0.1234	rs3957110	GCST90001433	IgD- CD27- %lymphocyte	Relative count	B cell
finngen_R11_I9_ABAORTANEUR.gz, SS, GCST90001434.tsv	0	0.0101	rs3093958	0.1272	rs3957110	GCST90001434	Sw mem %lymphocyte	Relative count	B cell
finngen_R11_I9_ABAORTANEUR.gz, SS, GCST90001435.tsv	0	0.0108	rs3093958	0.1109	rs3957110	GCST90001435	PB/PC %lymphocyte	Relative count	B cell
finngen_R11_I9_ABAORTANEUR.gz, SS, GCST90001436.tsv	0	0.0096	rs3093958	0.1185	rs3957110	GCST90001436	Memory B cell %lymphocyte	Relative count	B cell
finngen_R11_I9_ABAORTANEUR.gz, SS, GCST90001437.tsv	0	0.0104	rs9267092	0.1058	rs3957110	GCST90001437	Naive-mature B cell %lymphocyte	Relative count	B cell
finngen_R11_I9_ABAORTANEUR.gz, SS, GCST90001438.tsv	0	0.01	rs3093958	0.1066	rs3957110	GCST90001438	IgD- CD38dim AC	Absolute count	B cell
finngen_R11_I9_ABAORTANEUR.gz, SS, GCST90001439.tsv	0	0.0097	rs3093958	0.1237	rs3957110	GCST90001439	IgD+ CD24+ %lymphocyte	Relative count	B cell
finngen_R11_I9_ABAORTANEUR.gz, SS, GCST90001440.tsv	0	0.0108	rs3093958	0.1462	rs3957110	GCST90001440	IgD- CD24- %lymphocyte	Relative count	B cell
finngen_R11_I9_ABAORTANEUR.gz, SS, GCST90001441.tsv	0	0.0101	rs3093958	0.1013	rs3957110	GCST90001441	IgD+ CD24- %lymphocyte	Relative count	B cell
finngen_R11_I9_ABAORTANEUR.gz, SS, GCST90001442.tsv	0	0.0095	rs3093958	0.1115	rs3957110	GCST90001442	CD24+ CD27+ %lymphocyte	Relative count	B cell
finngen_R11_I9_ABAORTANEUR.gz, SS, GCST90001443.tsv	0	0.0097	rs3093958	0.1111	rs3957110	GCST90001443	CD20- %lymphocyte	Relative count	B cell
finngen_R11_I9_ABAORTANEUR.gz, SS, GCST90001444.tsv	0	0.0124	rs3093958	0.126	rs3957110	GCST90001444	CD20- CD38- %lymphocyte	Relative count	B cell
finngen_R11_I9_ABAORTANEUR.gz, SS, GCST90001445.tsv	0	0.0107	rs3093958	0.1188	rs3957110	GCST90001445	IgD- CD38- %B cell	Relative count	B cell
finngen_R11_I9_ABAORTANEUR.gz, SS, GCST90001446.tsv	0	0.0108	rs3093958	0.1428	rs3957110	GCST90001446	IgD- CD38- AC	Absolute count	B cell
finngen_R11_I9_ABAORTANEUR.gz, SS, GCST90001447.tsv	0	0.0101	rs3093958	0.1066	rs3957110	GCST90001447	IgD+ CD38br %B cell	Relative count	B cell
finngen_R11_I9_ABAORTANEUR.gz, SS, GCST90001448.tsv	0	0.0097	rs3093958	0.1058	rs3957110	GCST90001448	CD11c+ monocyte AC	Absolute count	cDC
finngen_R11_I9_ABAORTANEUR.gz, SS, GCST90001449.tsv	0	0.0096	rs3093958	0.1071	rs3957110	GCST90001449	CD11c+ monocyte %monocyte	Relative count	cDC
finngen_R11_I9_ABAORTANEUR.gz, SS, GCST90001450.tsv	0	0.0097	rs3093958	0.1085	rs3957110	GCST90001450	CD62L- monocyte AC	Absolute count	cDC
finngen_R11_I9_ABAORTANEUR.gz, SS, GCST90001451.tsv	0	0.0099	rs3093958	0.108	rs3957110	GCST90001451	CD62L- monocyte %monocyte	Relative count	cDC
finngen_R11_I9_ABAORTANEUR.gz, SS, GCST90001452.tsv	0	0.0098	rs3093958	0.1038	rs3957110	GCST90001452	CD11c+ CD62L- monocyte AC	Absolute count	cDC
finngen_R11_I9_ABAORTANEUR.gz, SS, GCST90001453.tsv	0	0.0098	rs3093958	0.105	rs3957110	GCST90001453	CD11c+ CD62L- monocyte %monocyte	Relative count	cDC
finngen_R11_I9_ABAORTANEUR.gz, SS, GCST90001454.tsv	0	0.0095	rs3093958	0.1096	rs3957110	GCST90001454	CD62L- HLA DR++ monocyte AC	Absolute count	cDC
finngen_R11_I9_ABAORTANEUR.gz, SS, GCST90001455.tsv	0	0.0097	rs3093958	0.1071	rs3957110	GCST90001455	CD62L- HLA DR++ monocyte %monocyte	Relative count	cDC
finngen_R11_I9_ABAORTANEUR.gz, SS, GCST90001456.tsv	0	0.0097	rs3093958	0.1091	rs3957110	GCST90001456	CD11c+ HLA DR++ monocyte AC	Absolute count	cDC
finngen_R11_I9_ABAORTANEUR.gz, SS, GCST90001457.tsv	0	0.0096	rs3093958	0.1118	rs3957110	GCST90001457	CD11c+ HLA DR++ monocyte %monocyte	Relative count	cDC
finngen_R11_I9_ABAORTANEUR.gz, SS, GCST90001458.tsv	0	0.0095	rs3093958	0.1122	rs3957110	GCST90001458	Myeloid DC AC	Absolute count	cDC
finngen_R11_I9_ABAORTANEUR.gz, SS, GCST90001459.tsv	0	0.0099	rs3093958	0.1072	rs3957110	GCST90001459	Myeloid DC %DC	Relative count	cDC
finngen_R11_I9_ABAORTANEUR.gz, SS, GCST90001460.tsv	0	0.0098	rs3093958	0.1148	rs3957110	GCST90001460	Plasmacytoid DC AC	Absolute count	cDC
finngen_R11_I9_ABAORTANEUR.gz, SS, GCST90001461.tsv	0	0.0095	rs3093958	0.1121	rs3957110	GCST90001461	DC AC	Absolute count	cDC
finngen_R11_I9_ABAORTANEUR.gz, SS, GCST90001462.tsv	0	0.0096	rs3093958	0.1079	rs3957110	GCST90001462	CD62L- DC AC	Absolute count	cDC
finngen_R11_I9_ABAORTANEUR.gz, SS, GCST90001463.tsv	0	0.0098	rs3093958	0.108	rs3957110	GCST90001463	CD62L- DC %DC	Relative count	cDC
finngen_R11_I9_ABAORTANEUR.gz, SS, GCST90001464.tsv	0	0.0096	rs3093958	0.1116	rs3957110	GCST90001464	CD86+ myeloid DC AC	Absolute count	cDC
finngen_R11_I9_ABAORTANEUR.gz, SS, GCST90001465.tsv	0	0.0098	rs3093958	0.1101	rs3957110	GCST90001465	CD86+ myeloid DC %DC	Relative count	cDC
finngen_R11_I9_ABAORTANEUR.gz, SS, GCST90001466.tsv	0	0.0106	rs3093958	0.1207	rs3957110	GCST90001466	CD86+ plasmacytoid DC AC	Absolute count	cDC
finngen_R11_I9_ABAORTANEUR.gz, SS, GCST90001467.tsv	0	0.0099	rs3093958	0.1165	rs3957110	GCST90001467	CD86+ plasmacytoid DC %DC	Relative count	cDC
finngen_R11_I9_ABAORTANEUR.gz, SS, GCST90001468.tsv	0	0.01	rs3093958	0.1018	rs3957110	GCST90001468	CD62L- myeloid DC AC	Absolute count	cDC
finngen_R11_I9_ABAORTANEUR.gz, SS, GCST90001469.tsv	0	0.01	rs3093958	0.0976	rs3957110	GCST90001469	CD62L- myeloid DC %DC	Relative count	cDC
finngen_R11_I9_ABAORTANEUR.gz, SS, GCST90001470.tsv	0	0.0102	rs3093958	0.1133	rs3957110	GCST90001470	CD62L- plasmacytoid DC AC	Absolute count	cDC
finngen_R11_I9_ABAORTANEUR.gz, SS, GCST90001471.tsv	0	0.0103	rs3093958	0.1103	rs3957110	GCST90001471	CD62L- plasmacytoid DC %DC	Relative count	cDC
finngen_R11_I9_ABAORTANEUR.gz, SS, GCST90001472.tsv	0	0.0097	rs3093958	0.11	rs3957110	GCST90001472	CD62L- CD86+ myeloid DC AC	Absolute count	cDC
finngen_R11_I9_ABAORTANEUR.gz, SS, GCST90001473.tsv	0	0.0097	rs3093958	0.1102	rs3957110	GCST90001473	CD62L- CD86+ myeloid DC %DC	Relative count	cDC
finngen_R11_I9_ABAORTANEUR.gz, SS, GCST90001474.tsv	0	0.0098	rs3093958	0.1139	rs3957110	GCST90001474	Plasmacytoid DC %DC	Relative count	cDC
finngen_R11_I9_ABAORTANEUR.gz, SS, GCST90001475.tsv	0	0.0099	rs3093958	0.1173	rs3957110	GCST90001475	HLA DR++ monocyte %monocyte	Relative count	TBNK
finngen_R11_I9_ABAORTANEUR.gz, SS, GCST90001476.tsv	0	0.0105	rs3093958	0.1332	rs3957110	GCST90001476	HLA DR++ monocyte %leukocyte	Relative count	TBNK
finngen_R11_I9_ABAORTANEUR.gz, SS, GCST90001477.tsv	0	0.0111	rs3093958	0.126	rs3957110	GCST90001477	HLA DR++ monocyte AC	Absolute count	TBNK
finngen_R11_I9_ABAORTANEUR.gz, SS, GCST90001478.tsv	0	0.0099	rs3093958	0.0984	rs3957110	GCST90001478	CD4 Treg %CD4	Relative count	Treg
finngen_R11_I9_ABAORTANEUR.gz, SS, GCST90001479.tsv	0	0.0097	rs3093958	0.1103	rs3957110	GCST90001479	CD4 Treg %T cell	Relative count	Treg
finngen_R11_I9_ABAORTANEUR.gz, SS, GCST90001480.tsv	0	0.0097	rs3093958	0.1059	rs3957110	GCST90001480	Resting Treg AC	Absolute count	Treg
finngen_R11_I9_ABAORTANEUR.gz, SS, GCST90001481.tsv	0	0.0093	rs3093958	0.1117	rs3957110	GCST90001481	Resting Treg % CD4 Treg	Relative count	Treg
finngen_R11_I9_ABAORTANEUR.gz, SS, GCST90001482.tsv	0	0.0094	rs3093958	0.1095	rs3957110	GCST90001482	Resting Treg %CD4	Relative count	Treg
finngen_R11_I9_ABAORTANEUR.gz, SS, GCST90001483.tsv	0	0.0106	rs9267092	0.1132	rs3957110	GCST90001483	CD39+ resting Treg AC	Absolute count	Treg
finngen_R11_I9_ABAORTANEUR.gz, SS, GCST90001484.tsv	0	0.01	rs3093958	0.1145	rs3957110	GCST90001484	CD39+ resting Treg %resting Treg	Relative count	Treg
finngen_R11_I9_ABAORTANEUR.gz, SS, GCST90001485.tsv	0	0.01	rs3093958	0.1127	rs3957110	GCST90001485	CD39+ resting Treg % CD4 Treg	Relative count	Treg
finngen_R11_I9_ABAORTANEUR.gz, SS, GCST90001486.tsv	0	0.0104	rs3093958	0.1103	rs3957110	GCST90001486	Activated Treg AC	Absolute count	Treg
finngen_R11_I9_ABAORTANEUR.gz, SS, GCST90001487.tsv	0	0.0095	rs3093958	0.1257	rs3957110	GCST90001487	Activated Treg %CD4 Treg	Relative count	Treg
finngen_R11_I9_ABAORTANEUR.gz, SS, GCST90001488.tsv	0	0.0098	rs3093958	0.1075	rs3957110	GCST90001488	Activated Treg %CD4	Relative count	Treg
finngen_R11_I9_ABAORTANEUR.gz, SS, GCST90001489.tsv	0	0.0111	rs3093958	0.1128	rs3957110	GCST90001489	CD39+ activated Treg AC	Absolute count	Treg
finngen_R11_I9_ABAORTANEUR.gz, SS, GCST90001490.tsv	0	0.0106	rs3093958	0.1152	rs3957110	GCST90001490	CD39+ activated Treg %activated Treg	Relative count	Treg
finngen_R11_I9_ABAORTANEUR.gz, SS, GCST90001491.tsv	0	0.0102	rs3093958	0.1202	rs3957110	GCST90001491	CD39+ activated Treg %CD4 Treg	Relative count	Treg
finngen_R11_I9_ABAORTANEUR.gz, SS, GCST90001492.tsv	0	0.0104	rs3093958	0.0956	rs3957110	GCST90001492	Secreting Treg AC	Absolute count	Treg
finngen_R11_I9_ABAORTANEUR.gz, SS, GCST90001493.tsv	0	0.0094	rs3093958	0.1134	rs3957110	GCST90001493	Secreting Treg % CD4 Treg	Relative count	Treg
finngen_R11_I9_ABAORTANEUR.gz, SS, GCST90001494.tsv	0	0.0101	rs3093958	0.0958	rs3957110	GCST90001494	Secreting Treg %CD4	Relative count	Treg
finngen_R11_I9_ABAORTANEUR.gz, SS, GCST90001495.tsv	0	0.0108	rs9267092	0.1121	rs3957110	GCST90001495	CD39+ secreting Treg AC	Absolute count	Treg
finngen_R11_I9_ABAORTANEUR.gz, SS, GCST90001496.tsv	0	0.0102	rs3093958	0.1143	rs3957110	GCST90001496	CD39+ secreting Treg %secreting Treg	Relative count	Treg
finngen_R11_I9_ABAORTANEUR.gz, SS, GCST90001497.tsv	0	0.0101	rs3093958	0.1104	rs3957110	GCST90001497	CD39+ secreting Treg %CD4 Treg	Relative count	Treg
finngen_R11_I9_ABAORTANEUR.gz, SS, GCST90001498.tsv	0	0.01	rs3093958	0.1059	rs3957110	GCST90001498	Activated & resting Treg AC	Absolute count	Treg
finngen_R11_I9_ABAORTANEUR.gz, SS, GCST90001499.tsv	0	0.0094	rs3093958	0.1131	rs3957110	GCST90001499	Activated & resting Treg % CD4 Treg	Relative count	Treg
finngen_R11_I9_ABAORTANEUR.gz, SS, GCST90001500.tsv	0	0.0095	rs3093958	0.1087	rs3957110	GCST90001500	Activated & resting Treg %CD4+	Relative count	Treg
finngen_R11_I9_ABAORTANEUR.gz, SS, GCST90001501.tsv	0	0.0105	rs3093958	0.096	rs3957110	GCST90001501	Activated & secreting Treg AC	Absolute count	Treg
finngen_R11_I9_ABAORTANEUR.gz, SS, GCST90001502.tsv	0	0.0093	rs3093958	0.1122	rs3957110	GCST90001502	Activated & secreting Treg %CD4 Treg	Relative count	Treg
finngen_R11_I9_ABAORTANEUR.gz, SS, GCST90001503.tsv	0	0.0101	rs3093958	0.0953	rs3957110	GCST90001503	Activated & secreting Treg %CD4+	Relative count	Treg
finngen_R11_I9_ABAORTANEUR.gz, SS, GCST90001504.tsv	0	0.0109	rs3093958	0.0898	rs3957110	GCST90001504	CD25hi AC	Absolute count	Treg
finngen_R11_I9_ABAORTANEUR.gz, SS, GCST90001505.tsv	0	0.0107	rs3093958	0.0825	rs3957110	GCST90001505	CD25hi %CD4+	Relative count	Treg
finngen_R11_I9_ABAORTANEUR.gz, SS, GCST90001506.tsv	0	0.01	rs3093958	0.0993	rs3957110	GCST90001506	CD25hi %T cell	Relative count	Treg
finngen_R11_I9_ABAORTANEUR.gz, SS, GCST90001507.tsv	0	0.0102	rs3093958	0.1031	rs3957110	GCST90001507	CD25hi CD45RA+ CD4 not Treg AC	Absolute count	Treg
finngen_R11_I9_ABAORTANEUR.gz, SS, GCST90001508.tsv	0	0.0098	rs3093958	0.1062	rs3957110	GCST90001508	CD25hi CD45RA+ CD4 not Treg %CD4+	Relative count	Treg
finngen_R11_I9_ABAORTANEUR.gz, SS, GCST90001509.tsv	0	0.0098	rs3093958	0.1077	rs3957110	GCST90001509	CD25hi CD45RA+ CD4 not Treg %T cell	Relative count	Treg
finngen_R11_I9_ABAORTANEUR.gz, SS, GCST90001510.tsv	0	0.0112	rs3093958	0.0849	rs3957110	GCST90001510	CD25hi CD45RA- CD4 not Treg AC	Absolute count	Treg
finngen_R11_I9_ABAORTANEUR.gz, SS, GCST90001511.tsv	0	0.0109	rs3093958	0.0804	rs3957110	GCST90001511	CD25hi CD45RA- CD4 not Treg %CD4+	Relative count	Treg
finngen_R11_I9_ABAORTANEUR.gz, SS, GCST90001512.tsv	0	0.0104	rs3093958	0.092	rs3957110	GCST90001512	CD25hi CD45RA- CD4 not Treg %T cell	Relative count	Treg
finngen_R11_I9_ABAORTANEUR.gz, SS, GCST90001513.tsv	0	0.0102	rs3093958	0.0987	rs3957110	GCST90001513	CD4 Treg AC	Absolute count	Treg
finngen_R11_I9_ABAORTANEUR.gz, SS, GCST90001514.tsv	0	0.0103	rs3093958	0.105	rs3957110	GCST90001514	HSC AC	Absolute count	Myeloid cell
finngen_R11_I9_ABAORTANEUR.gz, SS, GCST90001515.tsv	0	0.0106	rs3093958	0.1133	rs3957110	GCST90001515	Im MDSC AC	Absolute count	Myeloid cell
finngen_R11_I9_ABAORTANEUR.gz, SS, GCST90001516.tsv	0	0.01	rs3093958	0.1098	rs3957110	GCST90001516	Im MDSC %CD33dim HLA DR- CD66b-	Relative count	Myeloid cell
finngen_R11_I9_ABAORTANEUR.gz, SS, GCST90001517.tsv	0	0.0102	rs3093958	0.1087	rs3957110	GCST90001517	CD33br HLA DR+ AC	Absolute count	Myeloid cell
finngen_R11_I9_ABAORTANEUR.gz, SS, GCST90001518.tsv	0	0.0102	rs3093958	0.1083	rs3957110	GCST90001518	CD33br HLA DR+ CD14- AC	Absolute count	Myeloid cell
finngen_R11_I9_ABAORTANEUR.gz, SS, GCST90001519.tsv	0	0.0109	rs3093958	0.1174	rs3957110	GCST90001519	CD33br HLA DR+ CD14- %CD33br HLA DR+	Relative count	Myeloid cell
finngen_R11_I9_ABAORTANEUR.gz, SS, GCST90001520.tsv	0	0.0108	rs3093958	0.1198	rs3957110	GCST90001520	CD33br HLA DR+ CD14dim AC	Absolute count	Myeloid cell
finngen_R11_I9_ABAORTANEUR.gz, SS, GCST90001521.tsv	0	0.0107	rs3093958	0.1212	rs3957110	GCST90001521	CD33br HLA DR+ CD14dim %CD33br HLA DR+	Relative count	Myeloid cell
finngen_R11_I9_ABAORTANEUR.gz, SS, GCST90001522.tsv	0	0.0101	rs3093958	0.1149	rs3957110	GCST90001522	CD33- HLA DR- AC	Absolute count	Myeloid cell
finngen_R11_I9_ABAORTANEUR.gz, SS, GCST90001523.tsv	0	0.0105	rs3093958	0.1019	rs3957110	GCST90001523	CD33- HLA DR+ AC	Absolute count	Myeloid cell
finngen_R11_I9_ABAORTANEUR.gz, SS, GCST90001524.tsv	0	0.013	rs3132472	0.1068	rs3957110	GCST90001524	Gr MDSC AC	Absolute count	Myeloid cell
finngen_R11_I9_ABAORTANEUR.gz, SS, GCST90001525.tsv	0	0.0104	rs3093958	0.1128	rs3957110	GCST90001525	CD33dim HLA DR+ CD11b+ AC	Absolute count	Myeloid cell
finngen_R11_I9_ABAORTANEUR.gz, SS, GCST90001526.tsv	0	0.0101	rs3093958	0.1127	rs3957110	GCST90001526	CD33dim HLA DR+ CD11b+ %CD33dim HLA DR+	Relative count	Myeloid cell
finngen_R11_I9_ABAORTANEUR.gz, SS, GCST90001527.tsv	0	0.0101	rs3093958	0.1111	rs3957110	GCST90001527	CD33dim HLA DR+ CD11b- AC	Absolute count	Myeloid cell
finngen_R11_I9_ABAORTANEUR.gz, SS, GCST90001528.tsv	0	0.0101	rs3093958	0.1131	rs3957110	GCST90001528	CD33dim HLA DR+ CD11b- %CD33dim HLA DR+	Relative count	Myeloid cell
finngen_R11_I9_ABAORTANEUR.gz, SS, GCST90001529.tsv	0	0.0132	rs9267092	0.1262	rs3957110	GCST90001529	CD66b++ myeloid cell AC	Absolute count	Myeloid cell
finngen_R11_I9_ABAORTANEUR.gz, SS, GCST90001530.tsv	0	0.0112	rs3093958	0.0813	rs3957110	GCST90001530	Mo MDSC AC	Absolute count	Myeloid cell
finngen_R11_I9_ABAORTANEUR.gz, SS, GCST90001531.tsv	0	0.0113	rs3093958	0.1109	rs3957110	GCST90001531	CD33dim HLA DR- AC	Absolute count	Myeloid cell
finngen_R11_I9_ABAORTANEUR.gz, SS, GCST90001532.tsv	0	0.0111	rs3093958	0.1094	rs3957110	GCST90001532	Basophil AC	Absolute count	Myeloid cell
finngen_R11_I9_ABAORTANEUR.gz, SS, GCST90001533.tsv	0	0.0104	rs3093958	0.1065	rs3957110	GCST90001533	Basophil %CD33dim HLA DR- CD66b-	Relative count	Myeloid cell
finngen_R11_I9_ABAORTANEUR.gz, SS, GCST90001534.tsv	0	0.0098	rs3093958	0.1088	rs3957110	GCST90001534	CD45RA- CD4+ AC	Absolute count	Maturation stages of T cell
finngen_R11_I9_ABAORTANEUR.gz, SS, GCST90001535.tsv	0	0.0096	rs3093958	0.1151	rs3957110	GCST90001535	CD45RA- CD4+ %CD4+	Relative count	Maturation stages of T cell
finngen_R11_I9_ABAORTANEUR.gz, SS, GCST90001536.tsv	0	0.0098	rs3093958	0.1165	rs3957110	GCST90001536	CD45RA- CD4+ %T cell	Relative count	Maturation stages of T cell
finngen_R11_I9_ABAORTANEUR.gz, SS, GCST90001537.tsv	0	0.0114	rs3093958	0.0968	rs3957110	GCST90001537	CM CD4+ AC	Absolute count	Maturation stages of T cell
finngen_R11_I9_ABAORTANEUR.gz, SS, GCST90001538.tsv	0	0.011	rs3093958	0.0992	rs3957110	GCST90001538	CM CD4+ %CD4+	Relative count	Maturation stages of T cell
finngen_R11_I9_ABAORTANEUR.gz, SS, GCST90001539.tsv	0	0.0102	rs3093958	0.1082	rs3957110	GCST90001539	CM CD4+ %T cell	Relative count	Maturation stages of T cell
finngen_R11_I9_ABAORTANEUR.gz, SS, GCST90001540.tsv	0	0.0101	rs3093958	0.1105	rs3957110	GCST90001540	Naive CD4+ AC	Absolute count	Maturation stages of T cell
finngen_R11_I9_ABAORTANEUR.gz, SS, GCST90001541.tsv	0	0.0101	rs3093958	0.1171	rs3957110	GCST90001541	Naive CD4+ %CD4+	Relative count	Maturation stages of T cell
finngen_R11_I9_ABAORTANEUR.gz, SS, GCST90001542.tsv	0	0.0097	rs3093958	0.1168	rs3957110	GCST90001542	EM CD4+ AC	Absolute count	Maturation stages of T cell
finngen_R11_I9_ABAORTANEUR.gz, SS, GCST90001543.tsv	0	0.0109	rs3093958	0.118	rs3957110	GCST90001543	EM CD4+ %CD4+	Relative count	Maturation stages of T cell
finngen_R11_I9_ABAORTANEUR.gz, SS, GCST90001544.tsv	0	0.0113	rs3093958	0.1145	rs3957110	GCST90001544	EM CD4+ %T cell	Relative count	Maturation stages of T cell
finngen_R11_I9_ABAORTANEUR.gz, SS, GCST90001545.tsv	0	0.0097	rs3093958	0.1153	rs3957110	GCST90001545	TD CD4+ AC	Absolute count	Maturation stages of T cell
finngen_R11_I9_ABAORTANEUR.gz, SS, GCST90001546.tsv	0	0.0105	rs3093958	0.1138	rs3957110	GCST90001546	TD CD4+ %CD4+	Relative count	Maturation stages of T cell
finngen_R11_I9_ABAORTANEUR.gz, SS, GCST90001547.tsv	0	0.0106	rs3093958	0.1126	rs3957110	GCST90001547	TD CD4+ %T cell	Relative count	Maturation stages of T cell
finngen_R11_I9_ABAORTANEUR.gz, SS, GCST90001548.tsv	0	0.0101	rs3093958	0.1198	rs3957110	GCST90001548	CM CD8br AC	Absolute count	Maturation stages of T cell
finngen_R11_I9_ABAORTANEUR.gz, SS, GCST90001549.tsv	0	0.0116	rs3093958	0.1432	rs3957110	GCST90001549	CM CD8br %CD8br	Relative count	Maturation stages of T cell
finngen_R11_I9_ABAORTANEUR.gz, SS, GCST90001550.tsv	0	0.011	rs3093958	0.1396	rs3957110	GCST90001550	CM CD8br %T cell	Relative count	Maturation stages of T cell
finngen_R11_I9_ABAORTANEUR.gz, SS, GCST90001551.tsv	0	0.0145	rs9267092	0.1543	rs3957110	GCST90001551	Naive CD8br AC	Absolute count	Maturation stages of T cell
finngen_R11_I9_ABAORTANEUR.gz, SS, GCST90001552.tsv	1.00E-04	0.0154	rs9267092	0.1863	rs3957110	GCST90001552	Naive CD8br %CD8br	Relative count	Maturation stages of T cell
finngen_R11_I9_ABAORTANEUR.gz, SS, GCST90001553.tsv	0	0.0154	rs9267092	0.185	rs3957110	GCST90001553	Naive CD8br %T cell	Relative count	Maturation stages of T cell
finngen_R11_I9_ABAORTANEUR.gz, SS, GCST90001554.tsv	0	0.0145	rs9267092	0.1079	rs3957110	GCST90001554	EM CD8br AC	Absolute count	Maturation stages of T cell
finngen_R11_I9_ABAORTANEUR.gz, SS, GCST90001555.tsv	1.00E-04	0.0151	rs9267092	0.1251	rs3957110	GCST90001555	EM CD8br %CD8br	Relative count	Maturation stages of T cell
finngen_R11_I9_ABAORTANEUR.gz, SS, GCST90001556.tsv	0	0.0146	rs9267092	0.1122	rs3957110	GCST90001556	EM CD8br %T cell	Relative count	Maturation stages of T cell
finngen_R11_I9_ABAORTANEUR.gz, SS, GCST90001557.tsv	0	0.0113	rs9267092	0.1079	rs3957110	GCST90001557	TD CD8br AC	Absolute count	Maturation stages of T cell
finngen_R11_I9_ABAORTANEUR.gz, SS, GCST90001558.tsv	0	0.0101	rs3093958	0.1115	rs3957110	GCST90001558	TD CD8br %CD8br	Relative count	Maturation stages of T cell
finngen_R11_I9_ABAORTANEUR.gz, SS, GCST90001559.tsv	0	0.0109	rs9267092	0.1098	rs3957110	GCST90001559	TD CD8br %T cell	Relative count	Maturation stages of T cell
finngen_R11_I9_ABAORTANEUR.gz, SS, GCST90001560.tsv	0	0.0096	rs3093958	0.1134	rs3957110	GCST90001560	CD45RA+ CD8br AC	Absolute count	Maturation stages of T cell
finngen_R11_I9_ABAORTANEUR.gz, SS, GCST90001561.tsv	1.00E-04	0.0147	rs9267092	0.1172	rs3957110	GCST90001561	CD45RA+ CD8br %CD8br	Relative count	Maturation stages of T cell
finngen_R11_I9_ABAORTANEUR.gz, SS, GCST90001562.tsv	0	0.0111	rs3093958	0.1122	rs3957110	GCST90001562	CD45RA+ CD8br %T cell	Relative count	Maturation stages of T cell
finngen_R11_I9_ABAORTANEUR.gz, SS, GCST90001563.tsv	0	0.0102	rs3093958	0.1417	rs3957110	GCST90001563	CM DN (CD4-CD8-) AC	Absolute count	Maturation stages of T cell
finngen_R11_I9_ABAORTANEUR.gz, SS, GCST90001564.tsv	0	0.0108	rs3093958	0.1393	rs3957110	GCST90001564	CM DN (CD4-CD8-) %DN	Relative count	Maturation stages of T cell
finngen_R11_I9_ABAORTANEUR.gz, SS, GCST90001565.tsv	0	0.0115	rs3093958	0.1547	rs3957110	GCST90001565	CM DN (CD4-CD8-) %T cell	Relative count	Maturation stages of T cell
finngen_R11_I9_ABAORTANEUR.gz, SS, GCST90001566.tsv	0	0.0095	rs3093958	0.1204	rs3957110	GCST90001566	Naive DN (CD4-CD8-) AC	Absolute count	Maturation stages of T cell
finngen_R11_I9_ABAORTANEUR.gz, SS, GCST90001567.tsv	0	0.0094	rs3093958	0.1111	rs3957110	GCST90001567	Naive DN (CD4-CD8-) %DN	Relative count	Maturation stages of T cell
finngen_R11_I9_ABAORTANEUR.gz, SS, GCST90001568.tsv	0	0.0098	rs3093958	0.1183	rs3957110	GCST90001568	Naive DN (CD4-CD8-) %T cell	Relative count	Maturation stages of T cell
finngen_R11_I9_ABAORTANEUR.gz, SS, GCST90001569.tsv	0	0.0103	rs3093958	0.1154	rs3957110	GCST90001569	EM DN (CD4-CD8-) AC	Absolute count	Maturation stages of T cell
finngen_R11_I9_ABAORTANEUR.gz, SS, GCST90001570.tsv	0	0.0094	rs3093958	0.1137	rs3957110	GCST90001570	EM DN (CD4-CD8-) %DN	Relative count	Maturation stages of T cell
finngen_R11_I9_ABAORTANEUR.gz, SS, GCST90001571.tsv	0	0.0114	rs3093958	0.1148	rs3957110	GCST90001571	EM DN (CD4-CD8-) %T cell	Relative count	Maturation stages of T cell
finngen_R11_I9_ABAORTANEUR.gz, SS, GCST90001572.tsv	0	0.0096	rs3093958	0.1085	rs3957110	GCST90001572	TD DN (CD4-CD8-) AC	Absolute count	Maturation stages of T cell
finngen_R11_I9_ABAORTANEUR.gz, SS, GCST90001573.tsv	0	0.0096	rs3093958	0.1188	rs3957110	GCST90001573	TD DN (CD4-CD8-) %DN	Relative count	Maturation stages of T cell
finngen_R11_I9_ABAORTANEUR.gz, SS, GCST90001574.tsv	0	0.01	rs3093958	0.1037	rs3957110	GCST90001574	TD DN (CD4-CD8-) %T cell	Relative count	Maturation stages of T cell
finngen_R11_I9_ABAORTANEUR.gz, SS, GCST90001575.tsv	0	0.0098	rs3093958	0.1159	rs3957110	GCST90001575	Naive CD4+ %T cell	Relative count	Maturation stages of T cell
finngen_R11_I9_ABAORTANEUR.gz, SS, GCST90001576.tsv	0	0.0095	rs3093958	0.1079	rs3957110	GCST90001576	Transitional %B cell	Relative count	B cell
finngen_R11_I9_ABAORTANEUR.gz, SS, GCST90001577.tsv	0	0.0094	rs3093958	0.1111	rs3957110	GCST90001577	Transitional AC	Absolute count	B cell
finngen_R11_I9_ABAORTANEUR.gz, SS, GCST90001578.tsv	0	0.0095	rs3093958	0.1095	rs3957110	GCST90001578	Transitional %lymphocyte	Relative count	B cell
finngen_R11_I9_ABAORTANEUR.gz, SS, GCST90001579.tsv	0	0.0095	rs3093958	0.1114	rs3957110	GCST90001579	CD14- CD16+ monocyte AC	Absolute count	Monocyte
finngen_R11_I9_ABAORTANEUR.gz, SS, GCST90001580.tsv	0	0.0096	rs3093958	0.1119	rs3957110	GCST90001580	CD14+ CD16+ monocyte AC	Absolute count	Monocyte
finngen_R11_I9_ABAORTANEUR.gz, SS, GCST90001581.tsv	0	0.0101	rs3093958	0.1282	rs3957110	GCST90001581	CD14- CD16- AC	Absolute count	Monocyte
finngen_R11_I9_ABAORTANEUR.gz, SS, GCST90001582.tsv	0	0.0115	rs3093958	0.1141	rs3957110	GCST90001582	CD14+ CD16- monocyte AC	Absolute count	Monocyte
finngen_R11_I9_ABAORTANEUR.gz, SS, GCST90001583.tsv	0	0.0107	rs3093958	0.1219	rs3957110	GCST90001583	Monocyte AC	Absolute count	Monocyte
finngen_R11_I9_ABAORTANEUR.gz, SS, GCST90001584.tsv	0	0.0102	rs3093958	0.0964	rs3957110	GCST90001584	CD14- CD16+ monocyte %monocyte	Relative count	Monocyte
finngen_R11_I9_ABAORTANEUR.gz, SS, GCST90001585.tsv	0	0.0098	rs3093958	0.1066	rs3957110	GCST90001585	CD14+ CD16+ monocyte %monocyte	Relative count	Monocyte
finngen_R11_I9_ABAORTANEUR.gz, SS, GCST90001586.tsv	0	0.0106	rs3093958	0.0937	rs3957110	GCST90001586	CD14+ CD16- monocyte %monocyte	Relative count	Monocyte
finngen_R11_I9_ABAORTANEUR.gz, SS, GCST90001587.tsv	0	0.0105	rs3093958	0.0946	rs3957110	GCST90001587	CD16+ monocyte %monocyte	Relative count	Monocyte
finngen_R11_I9_ABAORTANEUR.gz, SS, GCST90001588.tsv	0	0.0095	rs3093958	0.1092	rs3957110	GCST90001588	T/B	Relative count	TBNK
finngen_R11_I9_ABAORTANEUR.gz, SS, GCST90001589.tsv	0	0.0112	rs3093958	0.0914	rs3957110	GCST90001589	CD4/CD8br	Relative count	TBNK
finngen_R11_I9_ABAORTANEUR.gz, SS, GCST90001590.tsv	0	0.0101	rs3093958	0.1092	rs3957110	GCST90001590	CD4+ AC	Absolute count	TBNK
finngen_R11_I9_ABAORTANEUR.gz, SS, GCST90001591.tsv	0	0.0099	rs3093958	0.1047	rs3957110	GCST90001591	CD4+ %T cell	Relative count	TBNK
finngen_R11_I9_ABAORTANEUR.gz, SS, GCST90001592.tsv	0	0.0123	rs3132472	0.0879	rs3957110	GCST90001592	CD8br AC	Absolute count	TBNK
finngen_R11_I9_ABAORTANEUR.gz, SS, GCST90001593.tsv	0	0.0117	rs3093958	0.0853	rs3957110	GCST90001593	CD8br %T cell	Relative count	TBNK
finngen_R11_I9_ABAORTANEUR.gz, SS, GCST90001594.tsv	0	0.0097	rs3093958	0.1003	rs3957110	GCST90001594	DP (CD4+CD8+) AC	Absolute count	TBNK
finngen_R11_I9_ABAORTANEUR.gz, SS, GCST90001595.tsv	0	0.01	rs3093958	0.1019	rs3957110	GCST90001595	DP (CD4+CD8+) %T cell	Relative count	TBNK
finngen_R11_I9_ABAORTANEUR.gz, SS, GCST90001596.tsv	0	0.0094	rs3093958	0.1088	rs3957110	GCST90001596	CD8dim AC	Absolute count	TBNK
finngen_R11_I9_ABAORTANEUR.gz, SS, GCST90001597.tsv	0	0.0095	rs3093958	0.1156	rs3957110	GCST90001597	CD8dim %T cell	Relative count	TBNK
finngen_R11_I9_ABAORTANEUR.gz, SS, GCST90001598.tsv	0	0.0095	rs3093958	0.1119	rs3957110	GCST90001598	DN (CD4-CD8-) AC	Absolute count	TBNK
finngen_R11_I9_ABAORTANEUR.gz, SS, GCST90001599.tsv	0	0.0107	rs3093958	0.1101	rs3957110	GCST90001599	DN (CD4-CD8-) %T cell	Relative count	TBNK
finngen_R11_I9_ABAORTANEUR.gz, SS, GCST90001600.tsv	0	0.0103	rs3093958	0.0949	rs3957110	GCST90001600	Leukocyte AC	Absolute count	TBNK
finngen_R11_I9_ABAORTANEUR.gz, SS, GCST90001601.tsv	0	0.0112	rs3093958	0.1064	rs3957110	GCST90001601	Lymphocyte AC	Absolute count	TBNK
finngen_R11_I9_ABAORTANEUR.gz, SS, GCST90001602.tsv	0	0.0103	rs3093958	0.1242	rs3957110	GCST90001602	Lymphocyte %leukocyte	Relative count	TBNK
finngen_R11_I9_ABAORTANEUR.gz, SS, GCST90001603.tsv	0	0.011	rs3093958	0.1042	rs3957110	GCST90001603	T cell AC	Absolute count	TBNK
finngen_R11_I9_ABAORTANEUR.gz, SS, GCST90001604.tsv	0	0.0094	rs3093958	0.1113	rs3957110	GCST90001604	T cell %lymphocyte	Relative count	TBNK
finngen_R11_I9_ABAORTANEUR.gz, SS, GCST90001605.tsv	0	0.0099	rs3093958	0.1198	rs3957110	GCST90001605	T cell %leukocyte	Relative count	TBNK
finngen_R11_I9_ABAORTANEUR.gz, SS, GCST90001606.tsv	0	0.0097	rs3093958	0.1076	rs3957110	GCST90001606	CD4+ %leukocyte	Relative count	TBNK
finngen_R11_I9_ABAORTANEUR.gz, SS, GCST90001607.tsv	0	0.0112	rs3093958	0.0871	rs3957110	GCST90001607	CD8br %leukocyte	Relative count	TBNK
finngen_R11_I9_ABAORTANEUR.gz, SS, GCST90001608.tsv	0	0.0101	rs3093958	0.1026	rs3957110	GCST90001608	DP (CD4+CD8+) %leukocyte	Relative count	TBNK
finngen_R11_I9_ABAORTANEUR.gz, SS, GCST90001609.tsv	0	0.0114	rs3093958	0.1031	rs3957110	GCST90001609	CD4+ CD8dim AC	Absolute count	TBNK
finngen_R11_I9_ABAORTANEUR.gz, SS, GCST90001610.tsv	0	0.0128	rs3132473	0.0915	rs3957110	GCST90001610	CD4+ CD8dim %lymphocyte	Relative count	TBNK
finngen_R11_I9_ABAORTANEUR.gz, SS, GCST90001611.tsv	0	0.0129	rs3093958	0.0934	rs3957110	GCST90001611	CD4+ CD8dim %leukocyte	Relative count	TBNK
finngen_R11_I9_ABAORTANEUR.gz, SS, GCST90001612.tsv	0	0.0095	rs3093958	0.1153	rs3957110	GCST90001612	CD8dim %leukocyte	Relative count	TBNK
finngen_R11_I9_ABAORTANEUR.gz, SS, GCST90001613.tsv	0	0.0106	rs3093958	0.1119	rs3957110	GCST90001613	DN (CD4-CD8-) %leukocyte	Relative count	TBNK
finngen_R11_I9_ABAORTANEUR.gz, SS, GCST90001614.tsv	0	0.0108	rs3093958	0.0935	rs3957110	GCST90001614	CD8br and CD8dim %leukocyte	Relative count	TBNK
finngen_R11_I9_ABAORTANEUR.gz, SS, GCST90001615.tsv	0	0.0093	rs3093958	0.1095	rs3957110	GCST90001615	TCRgd AC	Absolute count	TBNK
finngen_R11_I9_ABAORTANEUR.gz, SS, GCST90001616.tsv	0	0.0101	rs3093958	0.1051	rs3957110	GCST90001616	TCRgd %T cell	Relative count	TBNK
finngen_R11_I9_ABAORTANEUR.gz, SS, GCST90001617.tsv	0	0.01	rs3093958	0.1068	rs3957110	GCST90001617	TCRgd %lymphocyte	Relative count	TBNK
finngen_R11_I9_ABAORTANEUR.gz, SS, GCST90001618.tsv	0	0.0097	rs3093958	0.1074	rs3957110	GCST90001618	HLA DR+ T cell AC	Absolute count	TBNK
finngen_R11_I9_ABAORTANEUR.gz, SS, GCST90001619.tsv	0	0.0094	rs3093958	0.1073	rs3957110	GCST90001619	HLA DR+ T cell%T cell	Relative count	TBNK
finngen_R11_I9_ABAORTANEUR.gz, SS, GCST90001620.tsv	0	0.0095	rs3093958	0.1079	rs3957110	GCST90001620	HLA DR+ T cell%lymphocyte	Relative count	TBNK
finngen_R11_I9_ABAORTANEUR.gz, SS, GCST90001621.tsv	0	0.0094	rs3093958	0.1109	rs3957110	GCST90001621	NKT AC	Absolute count	TBNK
finngen_R11_I9_ABAORTANEUR.gz, SS, GCST90001622.tsv	0	0.0096	rs3093958	0.1151	rs3957110	GCST90001622	NKT %T cell	Relative count	TBNK
finngen_R11_I9_ABAORTANEUR.gz, SS, GCST90001623.tsv	0	0.0096	rs3093958	0.1156	rs3957110	GCST90001623	NKT %lymphocyte	Relative count	TBNK
finngen_R11_I9_ABAORTANEUR.gz, SS, GCST90001624.tsv	0	0.0098	rs3093958	0.1147	rs3957110	GCST90001624	HLA DR+ CD4+ AC	Absolute count	TBNK
finngen_R11_I9_ABAORTANEUR.gz, SS, GCST90001625.tsv	0	0.0099	rs3093958	0.0905	rs3957110	GCST90001625	HLA DR+ CD4+ %T cell	Relative count	TBNK
finngen_R11_I9_ABAORTANEUR.gz, SS, GCST90001626.tsv	0	0.0098	rs3093958	0.0923	rs3957110	GCST90001626	HLA DR+ CD4+ %lymphocyte	Relative count	TBNK
finngen_R11_I9_ABAORTANEUR.gz, SS, GCST90001627.tsv	0	0.0097	rs3093958	0.1062	rs3957110	GCST90001627	HLA DR+ CD8br AC	Absolute count	TBNK
finngen_R11_I9_ABAORTANEUR.gz, SS, GCST90001628.tsv	0	0.0093	rs3093958	0.1117	rs3957110	GCST90001628	HLA DR+ CD8br %T cell	Relative count	TBNK
finngen_R11_I9_ABAORTANEUR.gz, SS, GCST90001629.tsv	0	0.0094	rs3093958	0.1119	rs3957110	GCST90001629	HLA DR+ CD8br %lymphocyte	Relative count	TBNK
finngen_R11_I9_ABAORTANEUR.gz, SS, GCST90001630.tsv	0	0.0108	rs3093958	0.0906	rs3957110	GCST90001630	CD8br NKT AC	Absolute count	TBNK
finngen_R11_I9_ABAORTANEUR.gz, SS, GCST90001631.tsv	0	0.0101	rs3093958	0.0976	rs3957110	GCST90001631	CD8br NKT %T cell	Relative count	TBNK
finngen_R11_I9_ABAORTANEUR.gz, SS, GCST90001632.tsv	0	0.01	rs3093958	0.0978	rs3957110	GCST90001632	CD8br NKT %lymphocyte	Relative count	TBNK
finngen_R11_I9_ABAORTANEUR.gz, SS, GCST90001633.tsv	0	0.0094	rs3093958	0.1123	rs3957110	GCST90001633	CD8dim NKT AC	Absolute count	TBNK
finngen_R11_I9_ABAORTANEUR.gz, SS, GCST90001634.tsv	0	0.0096	rs3093958	0.1143	rs3957110	GCST90001634	CD8dim NKT %T cell	Relative count	TBNK
finngen_R11_I9_ABAORTANEUR.gz, SS, GCST90001635.tsv	0	0.0096	rs3093958	0.1146	rs3957110	GCST90001635	CD8dim NKT %lymphocyte	Relative count	TBNK
finngen_R11_I9_ABAORTANEUR.gz, SS, GCST90001636.tsv	0	0.0094	rs3093958	0.1116	rs3957110	GCST90001636	DN (CD4-CD8-) NKT AC	Absolute count	TBNK
finngen_R11_I9_ABAORTANEUR.gz, SS, GCST90001637.tsv	0	0.0097	rs3093958	0.1089	rs3957110	GCST90001637	DN (CD4-CD8-) NKT %T cell	Relative count	TBNK
finngen_R11_I9_ABAORTANEUR.gz, SS, GCST90001638.tsv	0	0.0096	rs3093958	0.1095	rs3957110	GCST90001638	DN (CD4-CD8-) NKT %lymphocyte	Relative count	TBNK
finngen_R11_I9_ABAORTANEUR.gz, SS, GCST90001639.tsv	0	0.0105	rs3093958	0.1111	rs3957110	GCST90001639	CD3- lymphocyte AC	Absolute count	TBNK
finngen_R11_I9_ABAORTANEUR.gz, SS, GCST90001640.tsv	0	0.0094	rs3093958	0.1113	rs3957110	GCST90001640	CD3- lymphocyte %lymphocyte	Relative count	TBNK
finngen_R11_I9_ABAORTANEUR.gz, SS, GCST90001641.tsv	0	0.0099	rs3093958	0.1187	rs3957110	GCST90001641	CD3- lymphocyte %leukocyte	Relative count	TBNK
finngen_R11_I9_ABAORTANEUR.gz, SS, GCST90001642.tsv	0	0.0104	rs9267092	0.0974	rs3957110	GCST90001642	B cell AC	Absolute count	TBNK
finngen_R11_I9_ABAORTANEUR.gz, SS, GCST90001643.tsv	0	0.0095	rs3093958	0.1023	rs3957110	GCST90001643	B cell % CD3- lymphocyte	Relative count	TBNK
finngen_R11_I9_ABAORTANEUR.gz, SS, GCST90001644.tsv	0	0.0096	rs3093958	0.1079	rs3957110	GCST90001644	B cell %lymphocyte	Relative count	TBNK
finngen_R11_I9_ABAORTANEUR.gz, SS, GCST90001645.tsv	0	0.0097	rs3093958	0.1251	rs3957110	GCST90001645	NK AC	Absolute count	TBNK
finngen_R11_I9_ABAORTANEUR.gz, SS, GCST90001646.tsv	0	0.0096	rs3093958	0.0961	rs3957110	GCST90001646	NK %CD3- lymphocyte	Relative count	TBNK
finngen_R11_I9_ABAORTANEUR.gz, SS, GCST90001647.tsv	0	0.0095	rs3093958	0.0992	rs3957110	GCST90001647	NK %lymphocyte	Relative count	TBNK
finngen_R11_I9_ABAORTANEUR.gz, SS, GCST90001648.tsv	0	0.0117	rs3093958	0.1374	rs3957110	GCST90001648	HLA DR+ NK AC	Absolute count	TBNK
finngen_R11_I9_ABAORTANEUR.gz, SS, GCST90001649.tsv	0	0.0119	rs3132472	0.1223	rs3957110	GCST90001649	HLA DR+ NK %NK	Relative count	TBNK
finngen_R11_I9_ABAORTANEUR.gz, SS, GCST90001650.tsv	0	0.0115	rs3093958	0.141	rs3957110	GCST90001650	HLA DR+ NK %CD3- lymphocyte	Relative count	TBNK
finngen_R11_I9_ABAORTANEUR.gz, SS, GCST90001651.tsv	0	0.0096	rs3093958	0.1087	rs3957110	GCST90001651	Granulocyte AC	Absolute count	TBNK
finngen_R11_I9_ABAORTANEUR.gz, SS, GCST90001652.tsv	0	0.0106	rs3093958	0.1273	rs3957110	GCST90001652	Granulocyte %leukocyte	Relative count	TBNK
finngen_R11_I9_ABAORTANEUR.gz, SS, GCST90001653.tsv	0	0.0102	rs3093958	0.1202	rs3957110	GCST90001653	CD28- DN (CD4-CD8-) %DN	Relative count	Treg
finngen_R11_I9_ABAORTANEUR.gz, SS, GCST90001654.tsv	0	0.0095	rs3093958	0.1112	rs3957110	GCST90001654	CD28- DN (CD4-CD8-) AC	Absolute count	Treg
finngen_R11_I9_ABAORTANEUR.gz, SS, GCST90001655.tsv	0	0.013	rs3093958	0.127	rs3957110	GCST90001655	CD28+ DN (CD4-CD8-) %T cell	Relative count	Treg
finngen_R11_I9_ABAORTANEUR.gz, SS, GCST90001656.tsv	0	0.0102	rs3093958	0.1202	rs3957110	GCST90001656	CD28+ DN (CD4-CD8-) %DN	Relative count	Treg
finngen_R11_I9_ABAORTANEUR.gz, SS, GCST90001657.tsv	0	0.0117	rs3093958	0.1334	rs3957110	GCST90001657	CD28+ DN (CD4-CD8-) AC	Absolute count	Treg
finngen_R11_I9_ABAORTANEUR.gz, SS, GCST90001658.tsv	0	0.0105	rs3093958	0.1098	rs3957110	GCST90001658	CD39+ CD4+ %T cell	Relative count	Treg
finngen_R11_I9_ABAORTANEUR.gz, SS, GCST90001659.tsv	0	0.0108	rs3093958	0.1112	rs3957110	GCST90001659	CD39+ CD4+ %CD4+	Relative count	Treg
finngen_R11_I9_ABAORTANEUR.gz, SS, GCST90001660.tsv	0	0.0121	rs9267092	0.109	rs3957110	GCST90001660	CD39+ CD4+ AC	Absolute count	Treg
finngen_R11_I9_ABAORTANEUR.gz, SS, GCST90001661.tsv	0	0.0098	rs3093958	0.1094	rs3957110	GCST90001661	CD28- CD8dim %T cell	Relative count	Treg
finngen_R11_I9_ABAORTANEUR.gz, SS, GCST90001662.tsv	0	0.0111	rs3093958	0.114	rs3957110	GCST90001662	CD28- CD8dim %CD8dim	Relative count	Treg
finngen_R11_I9_ABAORTANEUR.gz, SS, GCST90001663.tsv	0	0.01	rs3093958	0.1068	rs3957110	GCST90001663	CD28- CD8dim AC	Absolute count	Treg
finngen_R11_I9_ABAORTANEUR.gz, SS, GCST90001664.tsv	0	0.0108	rs3093958	0.1327	rs3957110	GCST90001664	CD28+ CD45RA+ CD8dim %T cell	Relative count	Treg
finngen_R11_I9_ABAORTANEUR.gz, SS, GCST90001665.tsv	0	0.0099	rs3093958	0.1174	rs3957110	GCST90001665	CD28+ CD45RA+ CD8dim %CD8dim	Relative count	Treg
finngen_R11_I9_ABAORTANEUR.gz, SS, GCST90001666.tsv	0	0.0098	rs3093958	0.1263	rs3957110	GCST90001666	CD28+ CD45RA+ CD8dim AC	Absolute count	Treg
finngen_R11_I9_ABAORTANEUR.gz, SS, GCST90001667.tsv	0	0.0111	rs3093958	0.1269	rs3957110	GCST90001667	CD28+ CD45RA- CD8dim %T cell	Relative count	Treg
finngen_R11_I9_ABAORTANEUR.gz, SS, GCST90001668.tsv	0	0.0111	rs3093958	0.1112	rs3957110	GCST90001668	CD28+ CD45RA- CD8dim %CD8dim	Relative count	Treg
finngen_R11_I9_ABAORTANEUR.gz, SS, GCST90001669.tsv	0	0.01	rs3093958	0.1261	rs3957110	GCST90001669	CD28+ CD45RA- CD8dim AC	Absolute count	Treg
finngen_R11_I9_ABAORTANEUR.gz, SS, GCST90001670.tsv	0	0.0105	rs3093958	0.1048	rs3957110	GCST90001670	CD39+ CD8br %T cell	Relative count	Treg
finngen_R11_I9_ABAORTANEUR.gz, SS, GCST90001671.tsv	0	0.0099	rs3093958	0.1093	rs3957110	GCST90001671	CD39+ CD8br %CD8br	Relative count	Treg
finngen_R11_I9_ABAORTANEUR.gz, SS, GCST90001672.tsv	0	0.0114	rs3132472	0.1098	rs3957110	GCST90001672	CD39+ CD8br AC	Absolute count	Treg
finngen_R11_I9_ABAORTANEUR.gz, SS, GCST90001673.tsv	0	0.0093	rs3093958	0.1117	rs3957110	GCST90001673	CD28- CD127- CD25++ CD8br %T cell	Relative count	Treg
finngen_R11_I9_ABAORTANEUR.gz, SS, GCST90001674.tsv	0	0.0097	rs3093958	0.1075	rs3957110	GCST90001674	CD28- CD127- CD25++ CD8br %CD8br	Relative count	Treg
finngen_R11_I9_ABAORTANEUR.gz, SS, GCST90001675.tsv	0	0.0093	rs3093958	0.1117	rs3957110	GCST90001675	CD28- CD127- CD25++ CD8br AC	Absolute count	Treg
finngen_R11_I9_ABAORTANEUR.gz, SS, GCST90001676.tsv	0	0.0092	rs3093958	0.1118	rs3957110	GCST90001676	CD28- CD25++ CD8br %T cell	Relative count	Treg
finngen_R11_I9_ABAORTANEUR.gz, SS, GCST90001677.tsv	0	0.0093	rs3093958	0.1105	rs3957110	GCST90001677	CD28- CD25++ CD8br %CD8br	Relative count	Treg
finngen_R11_I9_ABAORTANEUR.gz, SS, GCST90001678.tsv	0	0.0094	rs3093958	0.1094	rs3957110	GCST90001678	CD28- CD25++ CD8br AC	Absolute count	Treg
finngen_R11_I9_ABAORTANEUR.gz, SS, GCST90001679.tsv	0	0.0099	rs3093958	0.107	rs3957110	GCST90001679	CD25++ CD8br %T cell	Relative count	Treg
finngen_R11_I9_ABAORTANEUR.gz, SS, GCST90001680.tsv	0	0.0105	rs3093958	0.1203	rs3957110	GCST90001680	CD25++ CD8br %CD8br	Relative count	Treg
finngen_R11_I9_ABAORTANEUR.gz, SS, GCST90001681.tsv	0	0.0096	rs3093958	0.1106	rs3957110	GCST90001681	CD25++ CD8br AC	Absolute count	Treg
finngen_R11_I9_ABAORTANEUR.gz, SS, GCST90001682.tsv	0	0.0112	rs3093958	0.0984	rs3957110	GCST90001682	CD127- CD8br %T cell	Relative count	Treg
finngen_R11_I9_ABAORTANEUR.gz, SS, GCST90001683.tsv	0	0.0112	rs3093958	0.1093	rs3957110	GCST90001683	CD127- CD8br %CD8br	Relative count	Treg
finngen_R11_I9_ABAORTANEUR.gz, SS, GCST90001684.tsv	0	0.0113	rs3093958	0.0967	rs3957110	GCST90001684	CD127- CD8br AC	Absolute count	Treg
finngen_R11_I9_ABAORTANEUR.gz, SS, GCST90001685.tsv	0	0.0147	rs9267092	0.111	rs3957110	GCST90001685	CD28- CD8br %T cell	Relative count	Treg
finngen_R11_I9_ABAORTANEUR.gz, SS, GCST90001686.tsv	0	0.0154	rs3132473	0.1133	rs3957110	GCST90001686	CD28- CD8br %CD8br	Relative count	Treg
finngen_R11_I9_ABAORTANEUR.gz, SS, GCST90001687.tsv	0	0.0145	rs9267092	0.1102	rs3957110	GCST90001687	CD28- CD8br AC	Absolute count	Treg
finngen_R11_I9_ABAORTANEUR.gz, SS, GCST90001688.tsv	0	0.0151	rs9267092	0.1501	rs3957110	GCST90001688	CD28+ CD45RA+ CD8br %T cell	Relative count	Treg
finngen_R11_I9_ABAORTANEUR.gz, SS, GCST90001689.tsv	1.00E-04	0.0152	rs9267092	0.1577	rs3957110	GCST90001689	CD28+ CD45RA+ CD8br %CD8br	Relative count	Treg
finngen_R11_I9_ABAORTANEUR.gz, SS, GCST90001690.tsv	0	0.0134	rs3093958	0.1334	rs3957110	GCST90001690	CD28+ CD45RA+ CD8br AC	Absolute count	Treg
finngen_R11_I9_ABAORTANEUR.gz, SS, GCST90001691.tsv	0	0.0102	rs3093958	0.1203	rs3957110	GCST90001691	CD28+ CD45RA- CD8br %T cell	Relative count	Treg
finngen_R11_I9_ABAORTANEUR.gz, SS, GCST90001692.tsv	0	0.0125	rs3093958	0.1091	rs3957110	GCST90001692	CD28+ CD45RA- CD8br %CD8br	Relative count	Treg
finngen_R11_I9_ABAORTANEUR.gz, SS, GCST90001693.tsv	0	0.0095	rs3093958	0.1143	rs3957110	GCST90001693	CD28+ CD45RA- CD8br AC	Absolute count	Treg
finngen_R11_I9_ABAORTANEUR.gz, SS, GCST90001694.tsv	0	0.0097	rs3093958	0.11	rs3957110	GCST90001694	CD28- DN (CD4-CD8-) %T cell	Relative count	Treg
finngen_R11_I9_ABAORTANEUR.gz, SS, GCST90001695.tsv	0	0.0111	rs3093958	0.1099	rs3957110	GCST90001695	CD45RA- CD28- CD8br AC	Absolute count	Treg
finngen_R11_I9_ABAORTANEUR.gz, SS, GCST90001696.tsv	0	0.0113	rs3093958	0.1095	rs3957110	GCST90001696	CD45RA- CD28- CD8br %CD8br	Relative count	Treg
finngen_R11_I9_ABAORTANEUR.gz, SS, GCST90001697.tsv	0	0.0118	rs3093958	0.1081	rs3957110	GCST90001697	CD45RA- CD28- CD8br %T cell	Relative count	Treg
finngen_R11_I9_ABAORTANEUR.gz, SS, GCST90001698.tsv	0	0.0111	rs3093958	0.1099	rs3957110	GCST90001698	CD45RA+ CD28- CD8br AC	Absolute count	Treg
finngen_R11_I9_ABAORTANEUR.gz, SS, GCST90001699.tsv	0	0.0112	rs3093958	0.11	rs3957110	GCST90001699	CD45RA+ CD28- CD8br %CD8br	Relative count	Treg
finngen_R11_I9_ABAORTANEUR.gz, SS, GCST90001700.tsv	0	0.0113	rs3093958	0.1102	rs3957110	GCST90001700	CD45RA+ CD28- CD8br %T cell	Relative count	Treg
finngen_R11_I9_ABAORTANEUR.gz, SS, GCST90001701.tsv	0	0.0123	rs3093958	0.1257	rs3957110	GCST90001701	BAFF-R on CD20- CD38-	MFI	B cell
finngen_R11_I9_ABAORTANEUR.gz, SS, GCST90001702.tsv	0	0.0115	rs3093958	0.1237	rs3957110	GCST90001702	BAFF-R on CD24+ CD27+	MFI	B cell
finngen_R11_I9_ABAORTANEUR.gz, SS, GCST90001703.tsv	0	0.0121	rs3093958	0.1233	rs3957110	GCST90001703	BAFF-R on IgD+ CD24+	MFI	B cell
finngen_R11_I9_ABAORTANEUR.gz, SS, GCST90001704.tsv	0	0.0131	rs3093958	0.1298	rs3957110	GCST90001704	BAFF-R on IgD+ CD24-	MFI	B cell
finngen_R11_I9_ABAORTANEUR.gz, SS, GCST90001705.tsv	0	0.0124	rs3093958	0.1277	rs3957110	GCST90001705	BAFF-R on IgD+ CD38-	MFI	B cell
finngen_R11_I9_ABAORTANEUR.gz, SS, GCST90001706.tsv	0	0.0111	rs3093958	0.1108	rs3957110	GCST90001706	BAFF-R on IgD+ CD38- naive	MFI	B cell
finngen_R11_I9_ABAORTANEUR.gz, SS, GCST90001707.tsv	0	0.0104	rs3093958	0.1107	rs3957110	GCST90001707	BAFF-R on IgD+ CD38- unsw mem	MFI	B cell
finngen_R11_I9_ABAORTANEUR.gz, SS, GCST90001708.tsv	0	0.0116	rs3093958	0.1143	rs3957110	GCST90001708	BAFF-R on IgD+ CD38br	MFI	B cell
finngen_R11_I9_ABAORTANEUR.gz, SS, GCST90001709.tsv	1.00E-04	0.0134	rs3093958	0.1306	rs3957110	GCST90001709	BAFF-R on IgD+ CD38dim	MFI	B cell
finngen_R11_I9_ABAORTANEUR.gz, SS, GCST90001710.tsv	0	0.012	rs3093958	0.1246	rs3957110	GCST90001710	BAFF-R on IgD- CD24-	MFI	B cell
finngen_R11_I9_ABAORTANEUR.gz, SS, GCST90001711.tsv	0	0.0129	rs3093958	0.1284	rs3957110	GCST90001711	BAFF-R on IgD- CD27-	MFI	B cell
finngen_R11_I9_ABAORTANEUR.gz, SS, GCST90001712.tsv	0	0.0116	rs3093958	0.1223	rs3957110	GCST90001712	BAFF-R on IgD- CD38-	MFI	B cell
finngen_R11_I9_ABAORTANEUR.gz, SS, GCST90001713.tsv	0	0.0093	rs3093958	0.1141	rs3957110	GCST90001713	BAFF-R on IgD- CD38br	MFI	B cell
finngen_R11_I9_ABAORTANEUR.gz, SS, GCST90001714.tsv	0	0.0117	rs3093958	0.1208	rs3957110	GCST90001714	BAFF-R on IgD- CD38dim	MFI	B cell
finngen_R11_I9_ABAORTANEUR.gz, SS, GCST90001715.tsv	0	0.0119	rs3093958	0.126	rs3957110	GCST90001715	BAFF-R on memory B cell	MFI	B cell
finngen_R11_I9_ABAORTANEUR.gz, SS, GCST90001716.tsv	0	0.0128	rs3093958	0.1245	rs3957110	GCST90001716	BAFF-R on naive-mature B cell	MFI	B cell
finngen_R11_I9_ABAORTANEUR.gz, SS, GCST90001717.tsv	0	0.012	rs3093958	0.1315	rs3957110	GCST90001717	BAFF-R on unsw mem	MFI	B cell
finngen_R11_I9_ABAORTANEUR.gz, SS, GCST90001718.tsv	0	0.0116	rs3093958	0.1238	rs3957110	GCST90001718	BAFF-R on sw mem	MFI	B cell
finngen_R11_I9_ABAORTANEUR.gz, SS, GCST90001719.tsv	1.00E-04	0.0132	rs3093958	0.1291	rs3957110	GCST90001719	BAFF-R on IgD+	MFI	B cell
finngen_R11_I9_ABAORTANEUR.gz, SS, GCST90001720.tsv	0	0.0114	rs3093958	0.1096	rs3957110	GCST90001720	BAFF-R on transitional	MFI	B cell
finngen_R11_I9_ABAORTANEUR.gz, SS, GCST90001721.tsv	0	0.0107	rs3093958	0.1312	rs3957110	GCST90001721	CD19 on CD20-	MFI	B cell
finngen_R11_I9_ABAORTANEUR.gz, SS, GCST90001722.tsv	0	0.0102	rs3093958	0.1411	rs3957110	GCST90001722	CD19 on CD20- CD38-	MFI	B cell
finngen_R11_I9_ABAORTANEUR.gz, SS, GCST90001723.tsv	0	0.0101	rs3093958	0.0918	rs3957110	GCST90001723	CD19 on CD24+ CD27+	MFI	B cell
finngen_R11_I9_ABAORTANEUR.gz, SS, GCST90001724.tsv	0	0.0107	rs3093958	0.0789	rs3957110	GCST90001724	CD19 on IgD+ CD24+	MFI	B cell
finngen_R11_I9_ABAORTANEUR.gz, SS, GCST90001725.tsv	0	0.0101	rs3093958	0.0909	rs3957110	GCST90001725	CD19 on IgD+ CD24-	MFI	B cell
finngen_R11_I9_ABAORTANEUR.gz, SS, GCST90001726.tsv	0	0.01	rs3093958	0.0954	rs3957110	GCST90001726	CD19 on IgD+ CD38-	MFI	B cell
finngen_R11_I9_ABAORTANEUR.gz, SS, GCST90001727.tsv	0	0.01	rs3093958	0.1103	rs3957110	GCST90001727	CD19 on IgD+ CD38- naive	MFI	B cell
finngen_R11_I9_ABAORTANEUR.gz, SS, GCST90001728.tsv	0	0.0103	rs3093958	0.0988	rs3957110	GCST90001728	CD19 on IgD+ CD38- unsw mem	MFI	B cell
finngen_R11_I9_ABAORTANEUR.gz, SS, GCST90001729.tsv	0	0.0096	rs3093958	0.113	rs3957110	GCST90001729	CD19 on IgD+ CD38br	MFI	B cell
finngen_R11_I9_ABAORTANEUR.gz, SS, GCST90001730.tsv	0	0.0101	rs3093958	0.0923	rs3957110	GCST90001730	CD19 on IgD+ CD38dim	MFI	B cell
finngen_R11_I9_ABAORTANEUR.gz, SS, GCST90001731.tsv	0	0.0127	rs9267092	0.1164	rs3957110	GCST90001731	CD19 on IgD- CD24-	MFI	B cell
finngen_R11_I9_ABAORTANEUR.gz, SS, GCST90001732.tsv	0	0.012	rs9267092	0.1113	rs3957110	GCST90001732	CD19 on IgD- CD27-	MFI	B cell
finngen_R11_I9_ABAORTANEUR.gz, SS, GCST90001733.tsv	0	0.0118	rs3132472	0.1169	rs3957110	GCST90001733	CD19 on IgD- CD38-	MFI	B cell
finngen_R11_I9_ABAORTANEUR.gz, SS, GCST90001734.tsv	0	0.0094	rs3093958	0.1093	rs3957110	GCST90001734	CD19 on IgD- CD38br	MFI	B cell
finngen_R11_I9_ABAORTANEUR.gz, SS, GCST90001735.tsv	0	0.0103	rs3093958	0.108	rs3957110	GCST90001735	CD19 on IgD- CD38dim	MFI	B cell
finngen_R11_I9_ABAORTANEUR.gz, SS, GCST90001736.tsv	0	0.01	rs3093958	0.0947	rs3957110	GCST90001736	CD19 on memory B cell	MFI	B cell
finngen_R11_I9_ABAORTANEUR.gz, SS, GCST90001737.tsv	0	0.0099	rs3093958	0.0958	rs3957110	GCST90001737	CD19 on naive-mature B cell	MFI	B cell
finngen_R11_I9_ABAORTANEUR.gz, SS, GCST90001738.tsv	0	0.0106	rs3093958	0.0793	rs3957110	GCST90001738	CD19 on unsw mem	MFI	B cell
finngen_R11_I9_ABAORTANEUR.gz, SS, GCST90001739.tsv	0	0.012	rs3093958	0.156	rs3957110	GCST90001739	CD19 on PB/PC	MFI	B cell
finngen_R11_I9_ABAORTANEUR.gz, SS, GCST90001740.tsv	0	0.0105	rs3093958	0.1093	rs3957110	GCST90001740	CD19 on sw mem	MFI	B cell
finngen_R11_I9_ABAORTANEUR.gz, SS, GCST90001741.tsv	0	0.0105	rs3093958	0.0827	rs3957110	GCST90001741	CD19 on IgD+	MFI	B cell
finngen_R11_I9_ABAORTANEUR.gz, SS, GCST90001742.tsv	0	0.0101	rs3093958	0.1022	rs3957110	GCST90001742	CD19 on transitional	MFI	B cell
finngen_R11_I9_ABAORTANEUR.gz, SS, GCST90001743.tsv	0	0.0133	rs3093958	0.1377	rs3957110	GCST90001743	CD20 on B cell	MFI	B cell
finngen_R11_I9_ABAORTANEUR.gz, SS, GCST90001744.tsv	0	0.0121	rs3093958	0.1172	rs3957110	GCST90001744	CD20 on CD20- CD38-	MFI	B cell
finngen_R11_I9_ABAORTANEUR.gz, SS, GCST90001745.tsv	0	0.0138	rs3093958	0.1564	rs3957110	GCST90001745	CD20 on CD24+ CD27+	MFI	B cell
finngen_R11_I9_ABAORTANEUR.gz, SS, GCST90001746.tsv	0	0.0126	rs3132472	0.1331	rs3957110	GCST90001746	CD20 on IgD+ CD24+	MFI	B cell
finngen_R11_I9_ABAORTANEUR.gz, SS, GCST90001747.tsv	0	0.0107	rs3093958	0.1222	rs3957110	GCST90001747	CD20 on IgD+ CD24-	MFI	B cell
finngen_R11_I9_ABAORTANEUR.gz, SS, GCST90001748.tsv	0	0.0126	rs3132472	0.1304	rs3957110	GCST90001748	CD20 on IgD+ CD38-	MFI	B cell
finngen_R11_I9_ABAORTANEUR.gz, SS, GCST90001749.tsv	0	0.011	rs3093958	0.1247	rs3957110	GCST90001749	CD20 on IgD+ CD38- naive	MFI	B cell
finngen_R11_I9_ABAORTANEUR.gz, SS, GCST90001750.tsv	0	0.012	rs3093958	0.115	rs3957110	GCST90001750	CD20 on IgD+ CD38- unsw mem	MFI	B cell
finngen_R11_I9_ABAORTANEUR.gz, SS, GCST90001751.tsv	0	0.0097	rs3093958	0.1076	rs3957110	GCST90001751	CD20 on IgD+ CD38br	MFI	B cell
finngen_R11_I9_ABAORTANEUR.gz, SS, GCST90001752.tsv	0	0.0122	rs3093958	0.122	rs3957110	GCST90001752	CD20 on IgD+ CD38dim	MFI	B cell
finngen_R11_I9_ABAORTANEUR.gz, SS, GCST90001753.tsv	0	0.0153	rs9267092	0.1263	rs3957110	GCST90001753	CD20 on IgD- CD24-	MFI	B cell
finngen_R11_I9_ABAORTANEUR.gz, SS, GCST90001754.tsv	2.00E-04	0.0187	rs7750641	0.5226	rs3957110	GCST90001754	CD20 on IgD- CD27-	MFI	B cell
finngen_R11_I9_ABAORTANEUR.gz, SS, GCST90001755.tsv	0	0.0147	rs3093958	0.1303	rs3957110	GCST90001755	CD20 on IgD- CD38-	MFI	B cell
finngen_R11_I9_ABAORTANEUR.gz, SS, GCST90001756.tsv	0	0.0108	rs3093958	0.13	rs3957110	GCST90001756	CD20 on IgD- CD38br	MFI	B cell
finngen_R11_I9_ABAORTANEUR.gz, SS, GCST90001757.tsv	0	0.0149	rs3093958	0.1693	rs3957110	GCST90001757	CD20 on IgD- CD38dim	MFI	B cell
finngen_R11_I9_ABAORTANEUR.gz, SS, GCST90001758.tsv	0	0.0141	rs3093958	0.1545	rs3957110	GCST90001758	CD20 on memory B cell	MFI	B cell
finngen_R11_I9_ABAORTANEUR.gz, SS, GCST90001759.tsv	0	0.0128	rs3093958	0.1367	rs3957110	GCST90001759	CD20 on naive-mature B cell	MFI	B cell
finngen_R11_I9_ABAORTANEUR.gz, SS, GCST90001760.tsv	0	0.0115	rs3093958	0.1226	rs3957110	GCST90001760	CD20 on unsw mem	MFI	B cell
finngen_R11_I9_ABAORTANEUR.gz, SS, GCST90001761.tsv	0	0.0145	rs3093958	0.1612	rs3957110	GCST90001761	CD20 on sw mem	MFI	B cell
finngen_R11_I9_ABAORTANEUR.gz, SS, GCST90001762.tsv	0	0.0112	rs3093958	0.1185	rs3957110	GCST90001762	CD20 on IgD+	MFI	B cell
finngen_R11_I9_ABAORTANEUR.gz, SS, GCST90001763.tsv	0	0.0105	rs3093958	0.1086	rs3957110	GCST90001763	CD20 on transitional	MFI	B cell
finngen_R11_I9_ABAORTANEUR.gz, SS, GCST90001764.tsv	0	0.0117	rs3132472	0.1094	rs3957110	GCST90001764	CD24 on CD24+ CD27+	MFI	B cell
finngen_R11_I9_ABAORTANEUR.gz, SS, GCST90001765.tsv	0	0.0128	rs3132472	0.111	rs3957110	GCST90001765	CD24 on IgD+ CD24+	MFI	B cell
finngen_R11_I9_ABAORTANEUR.gz, SS, GCST90001766.tsv	0	0.0097	rs3093958	0.1115	rs3957110	GCST90001766	CD24 on IgD+ CD38-	MFI	B cell
finngen_R11_I9_ABAORTANEUR.gz, SS, GCST90001767.tsv	0	0.0101	rs3093958	0.1065	rs3957110	GCST90001767	CD24 on IgD+ CD38- unsw mem	MFI	B cell
finngen_R11_I9_ABAORTANEUR.gz, SS, GCST90001768.tsv	0	0.0094	rs3093958	0.1142	rs3957110	GCST90001768	CD24 on IgD+ CD38br	MFI	B cell
finngen_R11_I9_ABAORTANEUR.gz, SS, GCST90001769.tsv	0	0.0095	rs3093958	0.1138	rs3957110	GCST90001769	CD24 on IgD- CD38-	MFI	B cell
finngen_R11_I9_ABAORTANEUR.gz, SS, GCST90001770.tsv	0	0.0099	rs3093958	0.1031	rs3957110	GCST90001770	CD24 on IgD- CD38dim	MFI	B cell
finngen_R11_I9_ABAORTANEUR.gz, SS, GCST90001771.tsv	0	0.0115	rs3093958	0.1087	rs3957110	GCST90001771	CD24 on memory B cell	MFI	B cell
finngen_R11_I9_ABAORTANEUR.gz, SS, GCST90001772.tsv	0	0.0114	rs3093958	0.1037	rs3957110	GCST90001772	CD24 on unsw mem	MFI	B cell
finngen_R11_I9_ABAORTANEUR.gz, SS, GCST90001773.tsv	0	0.0096	rs3093958	0.1079	rs3957110	GCST90001773	CD24 on sw mem	MFI	B cell
finngen_R11_I9_ABAORTANEUR.gz, SS, GCST90001774.tsv	0	0.01	rs3093958	0.1187	rs3957110	GCST90001774	CD24 on transitional	MFI	B cell
finngen_R11_I9_ABAORTANEUR.gz, SS, GCST90001775.tsv	0	0.0104	rs3093958	0.1062	rs3957110	GCST90001775	CD25 on B cell	MFI	B cell
finngen_R11_I9_ABAORTANEUR.gz, SS, GCST90001776.tsv	0	0.0094	rs3093958	0.1113	rs3957110	GCST90001776	CD25 on CD20- CD38-	MFI	B cell
finngen_R11_I9_ABAORTANEUR.gz, SS, GCST90001777.tsv	0	0.0096	rs3093958	0.1113	rs3957110	GCST90001777	CD25 on CD24+ CD27+	MFI	B cell
finngen_R11_I9_ABAORTANEUR.gz, SS, GCST90001778.tsv	0	0.0096	rs3093958	0.1096	rs3957110	GCST90001778	CD25 on IgD+ CD24+	MFI	B cell
finngen_R11_I9_ABAORTANEUR.gz, SS, GCST90001779.tsv	0	0.0106	rs3093958	0.1139	rs3957110	GCST90001779	CD25 on IgD+ CD24-	MFI	B cell
finngen_R11_I9_ABAORTANEUR.gz, SS, GCST90001780.tsv	0	0.0096	rs3093958	0.1074	rs3957110	GCST90001780	CD25 on IgD+ CD38-	MFI	B cell
finngen_R11_I9_ABAORTANEUR.gz, SS, GCST90001781.tsv	0	0.0114	rs3093958	0.1342	rs3957110	GCST90001781	CD25 on IgD+ CD38- naive	MFI	B cell
finngen_R11_I9_ABAORTANEUR.gz, SS, GCST90001782.tsv	0	0.0101	rs3093958	0.1069	rs3957110	GCST90001782	CD25 on IgD+ CD38- unsw mem	MFI	B cell
finngen_R11_I9_ABAORTANEUR.gz, SS, GCST90001783.tsv	0	0.0096	rs3093958	0.1084	rs3957110	GCST90001783	CD25 on IgD+ CD38br	MFI	B cell
finngen_R11_I9_ABAORTANEUR.gz, SS, GCST90001784.tsv	0	0.0101	rs3093958	0.1109	rs3957110	GCST90001784	CD25 on IgD+ CD38dim	MFI	B cell
finngen_R11_I9_ABAORTANEUR.gz, SS, GCST90001785.tsv	0	0.0094	rs3093958	0.1111	rs3957110	GCST90001785	CD25 on IgD- CD24-	MFI	B cell
finngen_R11_I9_ABAORTANEUR.gz, SS, GCST90001786.tsv	0	0.0095	rs3093958	0.1112	rs3957110	GCST90001786	CD25 on IgD- CD27-	MFI	B cell
finngen_R11_I9_ABAORTANEUR.gz, SS, GCST90001787.tsv	0	0.0093	rs3093958	0.1134	rs3957110	GCST90001787	CD25 on IgD- CD38-	MFI	B cell
finngen_R11_I9_ABAORTANEUR.gz, SS, GCST90001788.tsv	0	0.0097	rs3093958	0.1279	rs3957110	GCST90001788	CD25 on IgD- CD38br	MFI	B cell
finngen_R11_I9_ABAORTANEUR.gz, SS, GCST90001789.tsv	0	0.0096	rs3093958	0.1086	rs3957110	GCST90001789	CD25 on IgD- CD38dim	MFI	B cell
finngen_R11_I9_ABAORTANEUR.gz, SS, GCST90001790.tsv	0	0.0098	rs3093958	0.1091	rs3957110	GCST90001790	CD25 on memory B cell	MFI	B cell
finngen_R11_I9_ABAORTANEUR.gz, SS, GCST90001791.tsv	0	0.011	rs3093958	0.1126	rs3957110	GCST90001791	CD25 on naive-mature B cell	MFI	B cell
finngen_R11_I9_ABAORTANEUR.gz, SS, GCST90001792.tsv	0	0.0095	rs3093958	0.1087	rs3957110	GCST90001792	CD25 on unsw mem	MFI	B cell
finngen_R11_I9_ABAORTANEUR.gz, SS, GCST90001793.tsv	0	0.0094	rs3093958	0.1106	rs3957110	GCST90001793	CD25 on sw mem	MFI	B cell
finngen_R11_I9_ABAORTANEUR.gz, SS, GCST90001794.tsv	0	0.0101	rs3093958	0.1091	rs3957110	GCST90001794	CD25 on IgD+	MFI	B cell
finngen_R11_I9_ABAORTANEUR.gz, SS, GCST90001795.tsv	0	0.0096	rs3093958	0.1126	rs3957110	GCST90001795	CD25 on transitional	MFI	B cell
finngen_R11_I9_ABAORTANEUR.gz, SS, GCST90001796.tsv	0	0.0092	rs3093958	0.1109	rs3957110	GCST90001796	CD27 on CD20-	MFI	B cell
finngen_R11_I9_ABAORTANEUR.gz, SS, GCST90001797.tsv	0	0.0114	rs3093958	0.1022	rs3957110	GCST90001797	CD27 on CD20- CD38-	MFI	B cell
finngen_R11_I9_ABAORTANEUR.gz, SS, GCST90001798.tsv	0	0.0102	rs3093958	0.1091	rs3957110	GCST90001798	CD27 on CD24+ CD27+	MFI	B cell
finngen_R11_I9_ABAORTANEUR.gz, SS, GCST90001799.tsv	0	0.01	rs3093958	0.1138	rs3957110	GCST90001799	CD27 on T cell	MFI	B cell
finngen_R11_I9_ABAORTANEUR.gz, SS, GCST90001800.tsv	0	0.0094	rs3093958	0.1117	rs3957110	GCST90001800	CD27 on IgD+ CD24+	MFI	B cell
finngen_R11_I9_ABAORTANEUR.gz, SS, GCST90001801.tsv	0	0.0101	rs3093958	0.1149	rs3957110	GCST90001801	CD27 on IgD+ CD38- unsw mem	MFI	B cell
finngen_R11_I9_ABAORTANEUR.gz, SS, GCST90001802.tsv	0	0.0095	rs3093958	0.11	rs3957110	GCST90001802	CD27 on IgD- CD38-	MFI	B cell
finngen_R11_I9_ABAORTANEUR.gz, SS, GCST90001803.tsv	0	0.0114	rs3093958	0.1125	rs3957110	GCST90001803	CD27 on IgD- CD38br	MFI	B cell
finngen_R11_I9_ABAORTANEUR.gz, SS, GCST90001804.tsv	0	0.0096	rs3093958	0.1102	rs3957110	GCST90001804	CD27 on IgD- CD38dim	MFI	B cell
finngen_R11_I9_ABAORTANEUR.gz, SS, GCST90001805.tsv	0	0.0098	rs3093958	0.1075	rs3957110	GCST90001805	CD27 on memory B cell	MFI	B cell
finngen_R11_I9_ABAORTANEUR.gz, SS, GCST90001806.tsv	0	0.0095	rs3093958	0.1155	rs3957110	GCST90001806	CD27 on unsw mem	MFI	B cell
finngen_R11_I9_ABAORTANEUR.gz, SS, GCST90001807.tsv	0	0.0092	rs3093958	0.1125	rs3957110	GCST90001807	CD27 on PB/PC	MFI	B cell
finngen_R11_I9_ABAORTANEUR.gz, SS, GCST90001808.tsv	0	0.0108	rs3093958	0.1031	rs3957110	GCST90001808	CD27 on sw mem	MFI	B cell
finngen_R11_I9_ABAORTANEUR.gz, SS, GCST90001809.tsv	0	0.01	rs3093958	0.1171	rs3957110	GCST90001809	CD38 on CD20-	MFI	B cell
finngen_R11_I9_ABAORTANEUR.gz, SS, GCST90001810.tsv	0	0.0101	rs3093958	0.1153	rs3957110	GCST90001810	CD38 on CD3- CD19-	MFI	B cell
finngen_R11_I9_ABAORTANEUR.gz, SS, GCST90001811.tsv	0	0.0094	rs3093958	0.1118	rs3957110	GCST90001811	CD38 on IgD+ CD24-	MFI	B cell
finngen_R11_I9_ABAORTANEUR.gz, SS, GCST90001812.tsv	0	0.0113	rs3093958	0.1038	rs3957110	GCST90001812	CD38 on IgD+ CD38br	MFI	B cell
finngen_R11_I9_ABAORTANEUR.gz, SS, GCST90001813.tsv	0	0.01	rs3093958	0.1091	rs3957110	GCST90001813	CD38 on IgD+ CD38dim	MFI	B cell
finngen_R11_I9_ABAORTANEUR.gz, SS, GCST90001814.tsv	0	0.0126	rs3093958	0.1445	rs3957110	GCST90001814	CD38 on IgD- CD38br	MFI	B cell
finngen_R11_I9_ABAORTANEUR.gz, SS, GCST90001815.tsv	0	0.0095	rs3093958	0.1122	rs3957110	GCST90001815	CD38 on IgD- CD38dim	MFI	B cell
finngen_R11_I9_ABAORTANEUR.gz, SS, GCST90001816.tsv	0	0.0093	rs3093958	0.1126	rs3957110	GCST90001816	CD38 on naive-mature B cell	MFI	B cell
finngen_R11_I9_ABAORTANEUR.gz, SS, GCST90001817.tsv	0	0.012	rs3093958	0.1367	rs3957110	GCST90001817	CD38 on PB/PC	MFI	B cell
finngen_R11_I9_ABAORTANEUR.gz, SS, GCST90001818.tsv	0	0.0094	rs3093958	0.1122	rs3957110	GCST90001818	CD38 on IgD+	MFI	B cell
finngen_R11_I9_ABAORTANEUR.gz, SS, GCST90001819.tsv	0	0.0093	rs3093958	0.1115	rs3957110	GCST90001819	CD38 on transitional	MFI	B cell
finngen_R11_I9_ABAORTANEUR.gz, SS, GCST90001820.tsv	0	0.0109	rs3093958	0.1481	rs3957110	GCST90001820	IgD on IgD+ CD24+	MFI	B cell
finngen_R11_I9_ABAORTANEUR.gz, SS, GCST90001821.tsv	0	0.0129	rs3093958	0.1272	rs3957110	GCST90001821	IgD on IgD+ CD24-	MFI	B cell
finngen_R11_I9_ABAORTANEUR.gz, SS, GCST90001822.tsv	0	0.0132	rs3093958	0.1406	rs3957110	GCST90001822	IgD on IgD+ CD38-	MFI	B cell
finngen_R11_I9_ABAORTANEUR.gz, SS, GCST90001823.tsv	0	0.0107	rs3093958	0.1269	rs3957110	GCST90001823	IgD on IgD+ CD38- unsw mem	MFI	B cell
finngen_R11_I9_ABAORTANEUR.gz, SS, GCST90001824.tsv	0	0.0123	rs9267092	0.1007	rs3957110	GCST90001824	IgD on IgD+ CD38br	MFI	B cell
finngen_R11_I9_ABAORTANEUR.gz, SS, GCST90001825.tsv	0	0.0121	rs3093958	0.1287	rs3957110	GCST90001825	IgD on IgD+ CD38dim	MFI	B cell
finngen_R11_I9_ABAORTANEUR.gz, SS, GCST90001826.tsv	0	0.0101	rs3093958	0.1309	rs3957110	GCST90001826	IgD on unsw mem	MFI	B cell
finngen_R11_I9_ABAORTANEUR.gz, SS, GCST90001827.tsv	0	0.0121	rs3093958	0.1192	rs3957110	GCST90001827	IgD on IgD+	MFI	B cell
finngen_R11_I9_ABAORTANEUR.gz, SS, GCST90001828.tsv	0	0.0116	rs3093958	0.0983	rs3957110	GCST90001828	IgD on transitional	MFI	B cell
finngen_R11_I9_ABAORTANEUR.gz, SS, GCST90001829.tsv	0	0.0128	rs3093958	0.1261	rs3957110	GCST90001829	BAFF-R on B cell	MFI	B cell
finngen_R11_I9_ABAORTANEUR.gz, SS, GCST90001830.tsv	1.00E-04	0.0138	rs3093958	0.1586	rs3957110	GCST90001830	BAFF-R on CD20-	MFI	B cell
finngen_R11_I9_ABAORTANEUR.gz, SS, GCST90001831.tsv	0	0.0112	rs3093958	0.1001	rs3957110	GCST90001831	CD62L on CD62L+ myeloid DC	MFI	cDC
finngen_R11_I9_ABAORTANEUR.gz, SS, GCST90001832.tsv	0	0.0104	rs3093958	0.0897	rs3957110	GCST90001832	CD62L on CD62L+ plasmacytoid DC	MFI	cDC
finngen_R11_I9_ABAORTANEUR.gz, SS, GCST90001833.tsv	0	0.0104	rs3093958	0.0946	rs3957110	GCST90001833	CD62L on CD62L+ DC	MFI	cDC
finngen_R11_I9_ABAORTANEUR.gz, SS, GCST90001834.tsv	0	0.0098	rs3093958	0.1089	rs3957110	GCST90001834	CD62L on monocyte	MFI	cDC
finngen_R11_I9_ABAORTANEUR.gz, SS, GCST90001835.tsv	0	0.01	rs3093958	0.118	rs3957110	GCST90001835	CD62L on granulocyte	MFI	cDC
finngen_R11_I9_ABAORTANEUR.gz, SS, GCST90001836.tsv	0	0.0104	rs3093958	0.1141	rs3957110	GCST90001836	CD66b on CD66b++ myeloid cell	MFI	Myeloid cell
finngen_R11_I9_ABAORTANEUR.gz, SS, GCST90001837.tsv	0	0.0105	rs3093958	0.1055	rs3957110	GCST90001837	CD66b on Gr MDSC	MFI	Myeloid cell
finngen_R11_I9_ABAORTANEUR.gz, SS, GCST90001838.tsv	0	0.01	rs3093958	0.1201	rs3957110	GCST90001838	CD3 on naive CD8br	MFI	Maturation stages of T cell
finngen_R11_I9_ABAORTANEUR.gz, SS, GCST90001839.tsv	1.00E-04	0.0138	rs3093958	0.1293	rs3957110	GCST90001839	CD3 on EM CD8br	MFI	Maturation stages of T cell
finngen_R11_I9_ABAORTANEUR.gz, SS, GCST90001840.tsv	0	0.0129	rs9267092	0.0834	rs3957110	GCST90001840	CD3 on TD CD8br	MFI	Maturation stages of T cell
finngen_R11_I9_ABAORTANEUR.gz, SS, GCST90001841.tsv	0	0.0127	rs3093958	0.131	rs3957110	GCST90001841	CD3 on CM CD4+	MFI	Maturation stages of T cell
finngen_R11_I9_ABAORTANEUR.gz, SS, GCST90001842.tsv	0	0.0108	rs3093958	0.1256	rs3957110	GCST90001842	CD3 on Naive CD4+	MFI	Maturation stages of T cell
finngen_R11_I9_ABAORTANEUR.gz, SS, GCST90001843.tsv	0	0.0104	rs3093958	0.1108	rs3957110	GCST90001843	CD3 on EM CD4+	MFI	Maturation stages of T cell
finngen_R11_I9_ABAORTANEUR.gz, SS, GCST90001844.tsv	0	0.0102	rs3093958	0.099	rs3957110	GCST90001844	CD3 on TD CD4+	MFI	Maturation stages of T cell
finngen_R11_I9_ABAORTANEUR.gz, SS, GCST90001845.tsv	0	0.0128	rs3093958	0.1234	rs3957110	GCST90001845	CD3 on CD45RA- CD4+	MFI	Maturation stages of T cell
finngen_R11_I9_ABAORTANEUR.gz, SS, GCST90001846.tsv	0	0.0125	rs3093958	0.1696	rs3957110	GCST90001846	CD3 on CM CD8br	MFI	Maturation stages of T cell
finngen_R11_I9_ABAORTANEUR.gz, SS, GCST90001847.tsv	0	0.0107	rs3093958	0.1297	rs3957110	GCST90001847	CD3 on HLA DR+ T cell	MFI	TBNK
finngen_R11_I9_ABAORTANEUR.gz, SS, GCST90001848.tsv	0	0.0096	rs3093958	0.1105	rs3957110	GCST90001848	CD3 on NKT	MFI	TBNK
finngen_R11_I9_ABAORTANEUR.gz, SS, GCST90001849.tsv	0	0.0105	rs3093958	0.1212	rs3957110	GCST90001849	CD3 on HLA DR+ CD4+	MFI	TBNK
finngen_R11_I9_ABAORTANEUR.gz, SS, GCST90001850.tsv	0	0.0106	rs3093958	0.1288	rs3957110	GCST90001850	CD3 on HLA DR+ CD8br	MFI	TBNK
finngen_R11_I9_ABAORTANEUR.gz, SS, GCST90001851.tsv	0	0.0108	rs3093958	0.1335	rs3957110	GCST90001851	CD3 on T cell	MFI	Treg
finngen_R11_I9_ABAORTANEUR.gz, SS, GCST90001852.tsv	0	0.0098	rs3093958	0.1187	rs3957110	GCST90001852	CD3 on CD39+ resting Treg	MFI	Treg
finngen_R11_I9_ABAORTANEUR.gz, SS, GCST90001853.tsv	0	0.0098	rs3093958	0.1055	rs3957110	GCST90001853	CD3 on activated Treg	MFI	Treg
finngen_R11_I9_ABAORTANEUR.gz, SS, GCST90001854.tsv	0	0.0104	rs3093958	0.0971	rs3957110	GCST90001854	CD3 on CD39+ activated Treg	MFI	Treg
finngen_R11_I9_ABAORTANEUR.gz, SS, GCST90001855.tsv	0	0.0101	rs3093958	0.1145	rs3957110	GCST90001855	CD3 on secreting Treg	MFI	Treg
finngen_R11_I9_ABAORTANEUR.gz, SS, GCST90001856.tsv	0	0.0109	rs3132472	0.0969	rs3957110	GCST90001856	CD3 on CD39+ secreting Treg	MFI	Treg
finngen_R11_I9_ABAORTANEUR.gz, SS, GCST90001857.tsv	0	0.0098	rs3093958	0.1085	rs3957110	GCST90001857	CD3 on activated & secreting Treg	MFI	Treg
finngen_R11_I9_ABAORTANEUR.gz, SS, GCST90001858.tsv	0	0.0112	rs3093958	0.1368	rs3957110	GCST90001858	CD3 on CD45RA+ CD4+	MFI	Treg
finngen_R11_I9_ABAORTANEUR.gz, SS, GCST90001859.tsv	0	0.0118	rs3093958	0.1263	rs3957110	GCST90001859	CD3 on CD8br	MFI	Treg
finngen_R11_I9_ABAORTANEUR.gz, SS, GCST90001860.tsv	0	0.0097	rs3093958	0.1139	rs3957110	GCST90001860	CD3 on CD39+ CD4+	MFI	Treg
finngen_R11_I9_ABAORTANEUR.gz, SS, GCST90001861.tsv	0	0.0125	rs3093958	0.1596	rs3957110	GCST90001861	CD3 on CD28+ CD4+	MFI	Treg
finngen_R11_I9_ABAORTANEUR.gz, SS, GCST90001862.tsv	0	0.0097	rs3093958	0.1078	rs3957110	GCST90001862	CD3 on CD28+ DN (CD4-CD8-)	MFI	Treg
finngen_R11_I9_ABAORTANEUR.gz, SS, GCST90001863.tsv	0	0.012	rs3093958	0.1504	rs3957110	GCST90001863	CD3 on CD28+ CD45RA- CD8br	MFI	Treg
finngen_R11_I9_ABAORTANEUR.gz, SS, GCST90001864.tsv	0	0.0098	rs3093958	0.1238	rs3957110	GCST90001864	CD3 on CD28+ CD45RA+ CD8br	MFI	Treg
finngen_R11_I9_ABAORTANEUR.gz, SS, GCST90001865.tsv	0	0.0129	rs3093958	0.095	rs3957110	GCST90001865	CD3 on CD28- CD8br	MFI	Treg
finngen_R11_I9_ABAORTANEUR.gz, SS, GCST90001866.tsv	0	0.0104	rs3093958	0.1325	rs3957110	GCST90001866	CD3 on CD39+ CD8br	MFI	Treg
finngen_R11_I9_ABAORTANEUR.gz, SS, GCST90001867.tsv	0	0.0123	rs3093958	0.157	rs3957110	GCST90001867	CD3 on CD4+	MFI	Treg
finngen_R11_I9_ABAORTANEUR.gz, SS, GCST90001868.tsv	0	0.0097	rs3093958	0.1098	rs3957110	GCST90001868	CD3 on CD4 Treg	MFI	Treg
finngen_R11_I9_ABAORTANEUR.gz, SS, GCST90001869.tsv	0	0.0097	rs3093958	0.1143	rs3957110	GCST90001869	CD3 on resting Treg	MFI	Treg
finngen_R11_I9_ABAORTANEUR.gz, SS, GCST90001870.tsv	0	0.0113	rs3093958	0.1035	rs3957110	GCST90001870	CD34 on HSC	MFI	Myeloid cell
finngen_R11_I9_ABAORTANEUR.gz, SS, GCST90001871.tsv	0	0.0116	rs3093958	0.1301	rs3957110	GCST90001871	HVEM on T cell	MFI	Maturation stages of T cell
finngen_R11_I9_ABAORTANEUR.gz, SS, GCST90001872.tsv	0	0.0104	rs3093958	0.1169	rs3957110	GCST90001872	HVEM on naive CD8br	MFI	Maturation stages of T cell
finngen_R11_I9_ABAORTANEUR.gz, SS, GCST90001873.tsv	0	0.0123	rs3093958	0.1189	rs3957110	GCST90001873	HVEM on EM CD8br	MFI	Maturation stages of T cell
finngen_R11_I9_ABAORTANEUR.gz, SS, GCST90001874.tsv	0	0.0107	rs3093958	0.1199	rs3957110	GCST90001874	HVEM on TD CD8br	MFI	Maturation stages of T cell
finngen_R11_I9_ABAORTANEUR.gz, SS, GCST90001875.tsv	0	0.0103	rs3093958	0.113	rs3957110	GCST90001875	HVEM on CD4+	MFI	Maturation stages of T cell
finngen_R11_I9_ABAORTANEUR.gz, SS, GCST90001876.tsv	0	0.0104	rs3093958	0.1146	rs3957110	GCST90001876	HVEM on CM CD4+	MFI	Maturation stages of T cell
finngen_R11_I9_ABAORTANEUR.gz, SS, GCST90001877.tsv	0	0.0103	rs3093958	0.1102	rs3957110	GCST90001877	HVEM on naive CD4+	MFI	Maturation stages of T cell
finngen_R11_I9_ABAORTANEUR.gz, SS, GCST90001878.tsv	0	0.0104	rs3093958	0.1149	rs3957110	GCST90001878	HVEM on EM CD4+	MFI	Maturation stages of T cell
finngen_R11_I9_ABAORTANEUR.gz, SS, GCST90001879.tsv	0	0.0127	rs3093958	0.0935	rs3957110	GCST90001879	HVEM on TD CD4+	MFI	Maturation stages of T cell
finngen_R11_I9_ABAORTANEUR.gz, SS, GCST90001880.tsv	0	0.0103	rs3093958	0.1148	rs3957110	GCST90001880	HVEM on CD45RA- CD4+	MFI	Maturation stages of T cell
finngen_R11_I9_ABAORTANEUR.gz, SS, GCST90001881.tsv	0	0.0129	rs3093958	0.131	rs3957110	GCST90001881	HVEM on CD8br	MFI	Maturation stages of T cell
finngen_R11_I9_ABAORTANEUR.gz, SS, GCST90001882.tsv	0	0.0103	rs3093958	0.1141	rs3957110	GCST90001882	HVEM on CM CD8br	MFI	Maturation stages of T cell
finngen_R11_I9_ABAORTANEUR.gz, SS, GCST90001883.tsv	0	0.013	rs3093958	0.1776	rs3957110	GCST90001883	CD16-CD56 on NKT	MFI	TBNK
finngen_R11_I9_ABAORTANEUR.gz, SS, GCST90001884.tsv	0	0.0127	rs3093958	0.1904	rs3957110	GCST90001884	CD16-CD56 on NK	MFI	TBNK
finngen_R11_I9_ABAORTANEUR.gz, SS, GCST90001885.tsv	0	0.0111	rs3093958	0.1577	rs3957110	GCST90001885	CD16-CD56 on HLA DR+ NK	MFI	TBNK
finngen_R11_I9_ABAORTANEUR.gz, SS, GCST90001886.tsv	0	0.0109	rs3093958	0.1263	rs3957110	GCST90001886	CD28 on CD39+ activated Treg	MFI	Treg
finngen_R11_I9_ABAORTANEUR.gz, SS, GCST90001887.tsv	0	0.0096	rs3093958	0.1169	rs3957110	GCST90001887	CD28 on secreting Treg	MFI	Treg
finngen_R11_I9_ABAORTANEUR.gz, SS, GCST90001888.tsv	0	0.0095	rs3093958	0.1116	rs3957110	GCST90001888	CD28 on CD39+ secreting Treg	MFI	Treg
finngen_R11_I9_ABAORTANEUR.gz, SS, GCST90001889.tsv	0	0.0098	rs3093958	0.1219	rs3957110	GCST90001889	CD28 on activated & secreting Treg	MFI	Treg
finngen_R11_I9_ABAORTANEUR.gz, SS, GCST90001890.tsv	0	0.0098	rs3093958	0.1048	rs3957110	GCST90001890	CD28 on CD45RA+ CD4+	MFI	Treg
finngen_R11_I9_ABAORTANEUR.gz, SS, GCST90001891.tsv	0	0.0097	rs3093958	0.1124	rs3957110	GCST90001891	CD28 on CD45RA- CD4 not Treg	MFI	Treg
finngen_R11_I9_ABAORTANEUR.gz, SS, GCST90001892.tsv	0	0.0112	rs3093958	0.1134	rs3957110	GCST90001892	CD28 on CD39+ CD4+	MFI	Treg
finngen_R11_I9_ABAORTANEUR.gz, SS, GCST90001893.tsv	0	0.0095	rs3093958	0.1125	rs3957110	GCST90001893	CD28 on CD28+ CD45RA- CD8br	MFI	Treg
finngen_R11_I9_ABAORTANEUR.gz, SS, GCST90001894.tsv	0	0.012	rs3093958	0.1107	rs3957110	GCST90001894	CD28 on CD28+ CD4+	MFI	Treg
finngen_R11_I9_ABAORTANEUR.gz, SS, GCST90001895.tsv	0	0.0097	rs3093958	0.1111	rs3957110	GCST90001895	CD28 on CD28+ DN (CD4-CD8-)	MFI	Treg
finngen_R11_I9_ABAORTANEUR.gz, SS, GCST90001896.tsv	0	0.0101	rs3093958	0.1093	rs3957110	GCST90001896	CD28 on CD28+ CD45RA+ CD8br	MFI	Treg
finngen_R11_I9_ABAORTANEUR.gz, SS, GCST90001897.tsv	1.00E-04	0.0142	rs3132472	0.1134	rs3957110	GCST90001897	CD28 on CD39+ CD8br	MFI	Treg
finngen_R11_I9_ABAORTANEUR.gz, SS, GCST90001898.tsv	0	0.0109	rs3093958	0.1142	rs3957110	GCST90001898	CD28 on CD4+	MFI	Treg
finngen_R11_I9_ABAORTANEUR.gz, SS, GCST90001899.tsv	0	0.0094	rs3093958	0.1134	rs3957110	GCST90001899	CD28 on CD4 Treg	MFI	Treg
finngen_R11_I9_ABAORTANEUR.gz, SS, GCST90001900.tsv	0	0.0119	rs3093958	0.0872	rs3957110	GCST90001900	CD28 on resting Treg	MFI	Treg
finngen_R11_I9_ABAORTANEUR.gz, SS, GCST90001901.tsv	0	0.0121	rs3093958	0.1203	rs3957110	GCST90001901	CD28 on CD39+ resting Treg	MFI	Treg
finngen_R11_I9_ABAORTANEUR.gz, SS, GCST90001902.tsv	0	0.01	rs3093958	0.1261	rs3957110	GCST90001902	CD28 on activated Treg	MFI	Treg
finngen_R11_I9_ABAORTANEUR.gz, SS, GCST90001903.tsv	0	0.011	rs3093958	0.1131	rs3957110	GCST90001903	CD86 on myeloid DC	MFI	cDC
finngen_R11_I9_ABAORTANEUR.gz, SS, GCST90001904.tsv	0	0.0105	rs3093958	0.1233	rs3957110	GCST90001904	CD86 on CD62L+ myeloid DC	MFI	cDC
finngen_R11_I9_ABAORTANEUR.gz, SS, GCST90001905.tsv	0	0.0097	rs3093958	0.118	rs3957110	GCST90001905	CD86 on monocyte	MFI	cDC
finngen_R11_I9_ABAORTANEUR.gz, SS, GCST90001906.tsv	0	0.011	rs3093958	0.1499	rs3957110	GCST90001906	CD86 on granulocyte	MFI	cDC
finngen_R11_I9_ABAORTANEUR.gz, SS, GCST90001907.tsv	0	0.0132	rs3132472	0.1224	rs3957110	GCST90001907	CCR7 on naive CD4+	MFI	Maturation stages of T cell
finngen_R11_I9_ABAORTANEUR.gz, SS, GCST90001908.tsv	0	0.0139	rs3132472	0.1354	rs3957110	GCST90001908	CCR7 on naive CD8br	MFI	Maturation stages of T cell
finngen_R11_I9_ABAORTANEUR.gz, SS, GCST90001909.tsv	0	0.0102	rs3093958	0.1234	rs3957110	GCST90001909	CD45 on CD14+ monocyte	MFI	TBNK
finngen_R11_I9_ABAORTANEUR.gz, SS, GCST90001910.tsv	0	0.0098	rs3093958	0.1289	rs3957110	GCST90001910	CD45 on B cell	MFI	TBNK
finngen_R11_I9_ABAORTANEUR.gz, SS, GCST90001911.tsv	0	0.0106	rs3093958	0.0995	rs3957110	GCST90001911	CD45 on NK	MFI	TBNK
finngen_R11_I9_ABAORTANEUR.gz, SS, GCST90001912.tsv	0	0.0108	rs3093958	0.1069	rs3957110	GCST90001912	CD45 on HLA DR+ NK	MFI	TBNK
finngen_R11_I9_ABAORTANEUR.gz, SS, GCST90001913.tsv	0	0.0098	rs3093958	0.1252	rs3957110	GCST90001913	CD45 on granulocyte	MFI	TBNK
finngen_R11_I9_ABAORTANEUR.gz, SS, GCST90001914.tsv	0	0.0105	rs3093958	0.1141	rs3957110	GCST90001914	CD45 on lymphocyte	MFI	TBNK
finngen_R11_I9_ABAORTANEUR.gz, SS, GCST90001915.tsv	0	0.0101	rs3093958	0.1065	rs3957110	GCST90001915	CD45 on T cell	MFI	TBNK
finngen_R11_I9_ABAORTANEUR.gz, SS, GCST90001916.tsv	0	0.0098	rs3093958	0.1045	rs3957110	GCST90001916	CD45 on CD4+	MFI	TBNK
finngen_R11_I9_ABAORTANEUR.gz, SS, GCST90001917.tsv	0	0.0101	rs9267092	0.106	rs3957110	GCST90001917	CD45 on CD8br	MFI	TBNK
finngen_R11_I9_ABAORTANEUR.gz, SS, GCST90001918.tsv	0	0.0102	rs3093958	0.1315	rs3957110	GCST90001918	CD45 on HLA DR+ T cell	MFI	TBNK
finngen_R11_I9_ABAORTANEUR.gz, SS, GCST90001919.tsv	0	0.0098	rs3093958	0.1116	rs3957110	GCST90001919	CD45 on NKT	MFI	TBNK
finngen_R11_I9_ABAORTANEUR.gz, SS, GCST90001920.tsv	0	0.0096	rs3093958	0.107	rs3957110	GCST90001920	CD45 on HLA DR+ CD4+	MFI	TBNK
finngen_R11_I9_ABAORTANEUR.gz, SS, GCST90001921.tsv	0	0.0102	rs3093958	0.1172	rs3957110	GCST90001921	CD45 on HLA DR+ CD8br	MFI	TBNK
finngen_R11_I9_ABAORTANEUR.gz, SS, GCST90001922.tsv	0	0.0107	rs3093958	0.0997	rs3957110	GCST90001922	CD127 on T cell	MFI	Treg
finngen_R11_I9_ABAORTANEUR.gz, SS, GCST90001923.tsv	0	0.0095	rs3093958	0.1096	rs3957110	GCST90001923	CD127 on CD45RA- CD4 not Treg	MFI	Treg
finngen_R11_I9_ABAORTANEUR.gz, SS, GCST90001924.tsv	0	0.0096	rs3093958	0.1135	rs3957110	GCST90001924	CD127 on CD28+ CD4+	MFI	Treg
finngen_R11_I9_ABAORTANEUR.gz, SS, GCST90001925.tsv	0	0.0096	rs3093958	0.1074	rs3957110	GCST90001925	CD127 on CD28+ DN (CD4-CD8-)	MFI	Treg
finngen_R11_I9_ABAORTANEUR.gz, SS, GCST90001926.tsv	0	0.0109	rs3093958	0.1448	rs3957110	GCST90001926	CD127 on granulocyte	MFI	Treg
finngen_R11_I9_ABAORTANEUR.gz, SS, GCST90001927.tsv	0	0.014	rs3132473	0.1086	rs3957110	GCST90001927	CD127 on CD8br	MFI	Treg
finngen_R11_I9_ABAORTANEUR.gz, SS, GCST90001928.tsv	0	0.0095	rs3093958	0.1118	rs3957110	GCST90001928	CD127 on CD28+ CD45RA- CD8br	MFI	Treg
finngen_R11_I9_ABAORTANEUR.gz, SS, GCST90001929.tsv	0	0.0097	rs3093958	0.1073	rs3957110	GCST90001929	CD127 on CD28+ CD45RA+ CD8br	MFI	Treg
finngen_R11_I9_ABAORTANEUR.gz, SS, GCST90001930.tsv	0	0.0105	rs3093958	0.1027	rs3957110	GCST90001930	CD127 on CD28- CD8br	MFI	Treg
finngen_R11_I9_ABAORTANEUR.gz, SS, GCST90001931.tsv	0	0.0098	rs3093958	0.1147	rs3957110	GCST90001931	CD127 on CD4+	MFI	Treg
finngen_R11_I9_ABAORTANEUR.gz, SS, GCST90001932.tsv	0	0.0112	rs3093958	0.1354	rs3957110	GCST90001932	CD127 on CD45RA+ CD4+	MFI	Treg
finngen_R11_I9_ABAORTANEUR.gz, SS, GCST90001933.tsv	0	0.0113	rs3093958	0.0793	rs3957110	GCST90001933	CD25 on CD45RA- CD4 not Treg	MFI	Treg
finngen_R11_I9_ABAORTANEUR.gz, SS, GCST90001934.tsv	0	0.0118	rs3093958	0.1019	rs3957110	GCST90001934	CD25 on CD45RA+ CD4 not Treg	MFI	Treg
finngen_R11_I9_ABAORTANEUR.gz, SS, GCST90001935.tsv	0	0.0094	rs3093958	0.1209	rs3957110	GCST90001935	CD25 on CD39+ CD4 Treg	MFI	Treg
finngen_R11_I9_ABAORTANEUR.gz, SS, GCST90001936.tsv	0	0.0095	rs3093958	0.116	rs3957110	GCST90001936	CD25 on CD4 Treg	MFI	Treg
finngen_R11_I9_ABAORTANEUR.gz, SS, GCST90001937.tsv	0	0.0099	rs3093958	0.1076	rs3957110	GCST90001937	CD25 on resting Treg	MFI	Treg
finngen_R11_I9_ABAORTANEUR.gz, SS, GCST90001938.tsv	0	0.0094	rs3093958	0.1117	rs3957110	GCST90001938	CD25 on CD39+ resting Treg	MFI	Treg
finngen_R11_I9_ABAORTANEUR.gz, SS, GCST90001939.tsv	0	0.0111	rs3093958	0.1475	rs3957110	GCST90001939	CD25 on activated Treg	MFI	Treg
finngen_R11_I9_ABAORTANEUR.gz, SS, GCST90001940.tsv	0	0.0101	rs3093958	0.1193	rs3957110	GCST90001940	CD25 on CD39+ activated Treg	MFI	Treg
finngen_R11_I9_ABAORTANEUR.gz, SS, GCST90001941.tsv	0	0.0103	rs3093958	0.1067	rs3957110	GCST90001941	CD25 on secreting Treg	MFI	Treg
finngen_R11_I9_ABAORTANEUR.gz, SS, GCST90001942.tsv	0	0.0096	rs3093958	0.1131	rs3957110	GCST90001942	CD25 on CD39+ secreting Treg	MFI	Treg
finngen_R11_I9_ABAORTANEUR.gz, SS, GCST90001943.tsv	0	0.0098	rs3093958	0.1244	rs3957110	GCST90001943	CD25 on activated & secreting Treg	MFI	Treg
finngen_R11_I9_ABAORTANEUR.gz, SS, GCST90001944.tsv	0	0.0114	rs3093958	0.1402	rs3957110	GCST90001944	CD123 on plasmacytoid DC	MFI	cDC
finngen_R11_I9_ABAORTANEUR.gz, SS, GCST90001945.tsv	0	0.0114	rs3093958	0.1406	rs3957110	GCST90001945	CD123 on CD62L+ plasmacytoid DC	MFI	cDC
finngen_R11_I9_ABAORTANEUR.gz, SS, GCST90001946.tsv	0	0.0105	rs3093958	0.1045	rs3957110	GCST90001946	CD33 on CD14+ monocyte	MFI	Myeloid cell
finngen_R11_I9_ABAORTANEUR.gz, SS, GCST90001947.tsv	0	0.0104	rs3093958	0.1069	rs3957110	GCST90001947	CD33 on CD33br HLA DR+ CD14dim	MFI	Myeloid cell
finngen_R11_I9_ABAORTANEUR.gz, SS, GCST90001948.tsv	0	0.0106	rs3093958	0.1042	rs3957110	GCST90001948	CD33 on CD33dim HLA DR+ CD11b+	MFI	Myeloid cell
finngen_R11_I9_ABAORTANEUR.gz, SS, GCST90001949.tsv	0	0.0105	rs3093958	0.103	rs3957110	GCST90001949	CD33 on CD33dim HLA DR+ CD11b-	MFI	Myeloid cell
finngen_R11_I9_ABAORTANEUR.gz, SS, GCST90001950.tsv	0	0.0104	rs3093958	0.1119	rs3957110	GCST90001950	CD33 on Gr MDSC	MFI	Myeloid cell
finngen_R11_I9_ABAORTANEUR.gz, SS, GCST90001951.tsv	0	0.0104	rs3093958	0.1145	rs3957110	GCST90001951	CD33 on CD66b++ myeloid cell	MFI	Myeloid cell
finngen_R11_I9_ABAORTANEUR.gz, SS, GCST90001952.tsv	0	0.012	rs3132473	0.0955	rs3957110	GCST90001952	CD33 on Mo MDSC	MFI	Myeloid cell
finngen_R11_I9_ABAORTANEUR.gz, SS, GCST90001953.tsv	0	0.0105	rs3093958	0.1053	rs3957110	GCST90001953	CD33 on CD33dim HLA DR-	MFI	Myeloid cell
finngen_R11_I9_ABAORTANEUR.gz, SS, GCST90001954.tsv	0	0.0105	rs3093958	0.1055	rs3957110	GCST90001954	CD33 on basophil	MFI	Myeloid cell
finngen_R11_I9_ABAORTANEUR.gz, SS, GCST90001955.tsv	0	0.0104	rs3093958	0.1079	rs3957110	GCST90001955	CD33 on Im MDSC	MFI	Myeloid cell
finngen_R11_I9_ABAORTANEUR.gz, SS, GCST90001956.tsv	0	0.0104	rs3093958	0.1073	rs3957110	GCST90001956	CD33 on CD33br HLA DR+	MFI	Myeloid cell
finngen_R11_I9_ABAORTANEUR.gz, SS, GCST90001957.tsv	0	0.0104	rs3093958	0.1074	rs3957110	GCST90001957	CD33 on CD33br HLA DR+ CD14-	MFI	Myeloid cell
finngen_R11_I9_ABAORTANEUR.gz, SS, GCST90001958.tsv	0	0.0109	rs9267092	0.0928	rs3957110	GCST90001958	CD4 on monocyte	MFI	TBNK
finngen_R11_I9_ABAORTANEUR.gz, SS, GCST90001959.tsv	0	0.0095	rs3093958	0.1169	rs3957110	GCST90001959	CD4 on HLA DR+ CD4+	MFI	TBNK
finngen_R11_I9_ABAORTANEUR.gz, SS, GCST90001960.tsv	0	0.0101	rs3093958	0.0937	rs3957110	GCST90001960	CD25 on CD4+	MFI	Treg
finngen_R11_I9_ABAORTANEUR.gz, SS, GCST90001961.tsv	0	0.0107	rs3093958	0.1028	rs3957110	GCST90001961	CD25 on CD39+ CD4+	MFI	Treg
finngen_R11_I9_ABAORTANEUR.gz, SS, GCST90001962.tsv	0	0.01	rs3093958	0.1048	rs3957110	GCST90001962	CD25 on CD28+ CD4+	MFI	Treg
finngen_R11_I9_ABAORTANEUR.gz, SS, GCST90001963.tsv	0	0.0096	rs3093958	0.1106	rs3957110	GCST90001963	FSC-A on myeloid DC	Morphological parameter	cDC
finngen_R11_I9_ABAORTANEUR.gz, SS, GCST90001964.tsv	0	0.0113	rs3093958	0.1362	rs3957110	GCST90001964	FSC-A on plasmacytoid DC	Morphological parameter	cDC
finngen_R11_I9_ABAORTANEUR.gz, SS, GCST90001965.tsv	0	0.0099	rs3093958	0.1314	rs3957110	GCST90001965	FSC-A on monocyte	Morphological parameter	cDC
finngen_R11_I9_ABAORTANEUR.gz, SS, GCST90001966.tsv	0	0.0099	rs3093958	0.11	rs3957110	GCST90001966	FSC-A on granulocyte	Morphological parameter	cDC
finngen_R11_I9_ABAORTANEUR.gz, SS, GCST90001967.tsv	0	0.01	rs3093958	0.1052	rs3957110	GCST90001967	FSC-A on CD14+ monocyte	Morphological parameter	TBNK
finngen_R11_I9_ABAORTANEUR.gz, SS, GCST90001968.tsv	0	0.0098	rs3093958	0.1021	rs3957110	GCST90001968	FSC-A on B cell	Morphological parameter	TBNK
finngen_R11_I9_ABAORTANEUR.gz, SS, GCST90001969.tsv	0	0.0101	rs3093958	0.1104	rs3957110	GCST90001969	FSC-A on NK	Morphological parameter	TBNK
finngen_R11_I9_ABAORTANEUR.gz, SS, GCST90001970.tsv	0	0.0097	rs3093958	0.1158	rs3957110	GCST90001970	FSC-A on HLA DR+ NK	Morphological parameter	TBNK
finngen_R11_I9_ABAORTANEUR.gz, SS, GCST90001971.tsv	0	0.0097	rs3093958	0.1048	rs3957110	GCST90001971	FSC-A on lymphocyte	Morphological parameter	TBNK
finngen_R11_I9_ABAORTANEUR.gz, SS, GCST90001972.tsv	0	0.0094	rs3093958	0.1105	rs3957110	GCST90001972	FSC-A on T cell	Morphological parameter	TBNK
finngen_R11_I9_ABAORTANEUR.gz, SS, GCST90001973.tsv	0	0.0124	rs3132473	0.0899	rs3957110	GCST90001973	FSC-A on CD4+	Morphological parameter	TBNK
finngen_R11_I9_ABAORTANEUR.gz, SS, GCST90001974.tsv	0	0.0113	rs3093958	0.1153	rs3957110	GCST90001974	FSC-A on CD8br	Morphological parameter	TBNK
finngen_R11_I9_ABAORTANEUR.gz, SS, GCST90001975.tsv	0	0.0095	rs3093958	0.1064	rs3957110	GCST90001975	FSC-A on HLA DR+ T cell	Morphological parameter	TBNK
finngen_R11_I9_ABAORTANEUR.gz, SS, GCST90001976.tsv	0	0.0105	rs3093958	0.103	rs3957110	GCST90001976	FSC-A on NKT	Morphological parameter	TBNK
finngen_R11_I9_ABAORTANEUR.gz, SS, GCST90001977.tsv	0	0.0098	rs3093958	0.0977	rs3957110	GCST90001977	FSC-A on HLA DR+ CD4+	Morphological parameter	TBNK
finngen_R11_I9_ABAORTANEUR.gz, SS, GCST90001978.tsv	0	0.0095	rs3093958	0.118	rs3957110	GCST90001978	FSC-A on HLA DR+ CD8br	Morphological parameter	TBNK
finngen_R11_I9_ABAORTANEUR.gz, SS, GCST90001979.tsv	0	0.0102	rs3093958	0.1183	rs3957110	GCST90001979	CD16 on CD14- CD16+ monocyte	MFI	Monocyte
finngen_R11_I9_ABAORTANEUR.gz, SS, GCST90001980.tsv	0	0.0123	rs3093958	0.1272	rs3957110	GCST90001980	CD40 on CD14+ CD16- monocyte	MFI	Monocyte
finngen_R11_I9_ABAORTANEUR.gz, SS, GCST90001981.tsv	0	0.0115	rs3093958	0.1131	rs3957110	GCST90001981	CD40 on CD14+ CD16+ monocyte	MFI	Monocyte
finngen_R11_I9_ABAORTANEUR.gz, SS, GCST90001982.tsv	0	0.0098	rs3093958	0.0967	rs3957110	GCST90001982	CCR2 on CD14- CD16+ monocyte	MFI	Monocyte
finngen_R11_I9_ABAORTANEUR.gz, SS, GCST90001983.tsv	0	0.0104	rs3093958	0.1137	rs3957110	GCST90001983	CD14 on CD14+ CD16+ monocyte	MFI	Monocyte
finngen_R11_I9_ABAORTANEUR.gz, SS, GCST90001984.tsv	0	0.0147	rs3117582	0.076	rs3957110	GCST90001984	HLA DR on CD14- CD16+ monocyte	MFI	Monocyte
finngen_R11_I9_ABAORTANEUR.gz, SS, GCST90001985.tsv	0	0.0111	rs3093958	0.1258	rs3957110	GCST90001985	CD40 on monocytes	MFI	Monocyte
finngen_R11_I9_ABAORTANEUR.gz, SS, GCST90001986.tsv	0	0.0097	rs3093958	0.1105	rs3957110	GCST90001986	CD14 on CD14+ CD16- monocyte	MFI	Monocyte
finngen_R11_I9_ABAORTANEUR.gz, SS, GCST90001987.tsv	0	0.0111	rs3093958	0.1238	rs3957110	GCST90001987	CD64 on CD14+ CD16- monocyte	MFI	Monocyte
finngen_R11_I9_ABAORTANEUR.gz, SS, GCST90001988.tsv	0	0.0134	rs3132472	0.0936	rs3957110	GCST90001988	HLA DR on CD14+ CD16- monocyte	MFI	Monocyte
finngen_R11_I9_ABAORTANEUR.gz, SS, GCST90001989.tsv	0	0.0119	rs3093958	0.162	rs3957110	GCST90001989	CD40 on CD14- CD16+ monocyte	MFI	Monocyte
finngen_R11_I9_ABAORTANEUR.gz, SS, GCST90001990.tsv	0	0.0094	rs3093958	0.1164	rs3957110	GCST90001990	CD64 on CD14- CD16+ monocyte	MFI	Monocyte
finngen_R11_I9_ABAORTANEUR.gz, SS, GCST90001991.tsv	0	0.0133	rs3132472	0.0933	rs3957110	GCST90001991	HLA DR on CD14+ monocyte	MFI	Monocyte
finngen_R11_I9_ABAORTANEUR.gz, SS, GCST90001992.tsv	0	0.0105	rs3093958	0.1089	rs3957110	GCST90001992	CCR2 on CD14+ CD16+ monocyte	MFI	Monocyte
finngen_R11_I9_ABAORTANEUR.gz, SS, GCST90001993.tsv	0	0.0101	rs3093958	0.1177	rs3957110	GCST90001993	PDL-1 on CD14+ CD16- monocyte	MFI	Monocyte
finngen_R11_I9_ABAORTANEUR.gz, SS, GCST90001994.tsv	0	0.0096	rs3093958	0.1089	rs3957110	GCST90001994	CX3CR1 on CD14- CD16-	MFI	Monocyte
finngen_R11_I9_ABAORTANEUR.gz, SS, GCST90001995.tsv	0	0.0101	rs3093958	0.0924	rs3957110	GCST90001995	CX3CR1 on monocyte	MFI	Monocyte
finngen_R11_I9_ABAORTANEUR.gz, SS, GCST90001996.tsv	0	0.0098	rs3093958	0.1055	rs3957110	GCST90001996	CX3CR1 on CD14+ CD16+ monocyte	MFI	Monocyte
finngen_R11_I9_ABAORTANEUR.gz, SS, GCST90001997.tsv	0	0.0102	rs3093958	0.0894	rs3957110	GCST90001997	CX3CR1 on CD14+ CD16- monocyte	MFI	Monocyte
finngen_R11_I9_ABAORTANEUR.gz, SS, GCST90001998.tsv	0	0.0094	rs3093958	0.109	rs3957110	GCST90001998	PDL-1 on CD14+ CD16+ monocyte	MFI	Monocyte
finngen_R11_I9_ABAORTANEUR.gz, SS, GCST90001999.tsv	0	0.0104	rs3132472	0.1057	rs3957110	GCST90001999	PDL-1 on CD14- CD16+ monocyte	MFI	Monocyte
finngen_R11_I9_ABAORTANEUR.gz, SS, GCST90002000.tsv	0	0.0099	rs3093958	0.1235	rs3957110	GCST90002000	PDL-1 on CD14- CD16-	MFI	Monocyte
finngen_R11_I9_ABAORTANEUR.gz, SS, GCST90002001.tsv	0	0.0094	rs3093958	0.11	rs3957110	GCST90002001	CD64 on CD14- CD16-	MFI	Monocyte
finngen_R11_I9_ABAORTANEUR.gz, SS, GCST90002002.tsv	0	0.01	rs3093958	0.1173	rs3957110	GCST90002002	PDL-1 on monocyte	MFI	Monocyte
finngen_R11_I9_ABAORTANEUR.gz, SS, GCST90002003.tsv	0	0.0102	rs3093958	0.088	rs3957110	GCST90002003	CCR2 on CD14- CD16-	MFI	Monocyte
finngen_R11_I9_ABAORTANEUR.gz, SS, GCST90002004.tsv	0	0.0095	rs3093958	0.1116	rs3957110	GCST90002004	CCR2 on CD14+ CD16- monocyte	MFI	Monocyte
finngen_R11_I9_ABAORTANEUR.gz, SS, GCST90002005.tsv	0	0.0096	rs3093958	0.1144	rs3957110	GCST90002005	CD16 on CD14+ CD16+ monocyte	MFI	Monocyte
finngen_R11_I9_ABAORTANEUR.gz, SS, GCST90002006.tsv	0	0.0108	rs3093958	0.1241	rs3957110	GCST90002006	CD64 on monocyte	MFI	Monocyte
finngen_R11_I9_ABAORTANEUR.gz, SS, GCST90002007.tsv	0	0.0102	rs3093958	0.1032	rs3957110	GCST90002007	HLA DR on CD14+ CD16+ monocyte	MFI	Monocyte
finngen_R11_I9_ABAORTANEUR.gz, SS, GCST90002008.tsv	0	0.0097	rs3093958	0.1087	rs3957110	GCST90002008	CCR2 on monocyte	MFI	Monocyte
finngen_R11_I9_ABAORTANEUR.gz, SS, GCST90002009.tsv	0	0.0106	rs3093958	0.1103	rs3957110	GCST90002009	HLA DR on CD14- CD16-	MFI	Monocyte
finngen_R11_I9_ABAORTANEUR.gz, SS, GCST90002010.tsv	0	0.0121	rs3132472	0.1005	rs3957110	GCST90002010	HLA DR on monocyte	MFI	Monocyte
finngen_R11_I9_ABAORTANEUR.gz, SS, GCST90002011.tsv	0	0.0108	rs3093958	0.1308	rs3957110	GCST90002011	CD64 on CD14+ CD16+ monocyte	MFI	Monocyte
finngen_R11_I9_ABAORTANEUR.gz, SS, GCST90002012.tsv	0	0.0098	rs3093958	0.1067	rs3957110	GCST90002012	CX3CR1 on CD14- CD16+ monocyte	MFI	Monocyte
finngen_R11_I9_ABAORTANEUR.gz, SS, GCST90002013.tsv	0	0.01	rs3093958	0.1068	rs3957110	GCST90002013	CCR2 on myeloid DC	MFI	cDC
finngen_R11_I9_ABAORTANEUR.gz, SS, GCST90002014.tsv	0	0.0103	rs3093958	0.1084	rs3957110	GCST90002014	CCR2 on CD62L+ myeloid DC	MFI	cDC
finngen_R11_I9_ABAORTANEUR.gz, SS, GCST90002015.tsv	0	0.0101	rs3093958	0.1012	rs3957110	GCST90002015	CCR2 on plasmacytoid DC	MFI	cDC
finngen_R11_I9_ABAORTANEUR.gz, SS, GCST90002016.tsv	0	0.0101	rs3093958	0.1009	rs3957110	GCST90002016	CCR2 on CD62L+ plasmacytoid DC	MFI	cDC
finngen_R11_I9_ABAORTANEUR.gz, SS, GCST90002017.tsv	0	0.0099	rs3093958	0.1133	rs3957110	GCST90002017	CCR2 on monocyte	MFI	cDC
finngen_R11_I9_ABAORTANEUR.gz, SS, GCST90002018.tsv	0	0.0118	rs3093958	0.0987	rs3957110	GCST90002018	CCR2 on granulocyte	MFI	cDC
finngen_R11_I9_ABAORTANEUR.gz, SS, GCST90002019.tsv	0	0.0103	rs3093958	0.1172	rs3957110	GCST90002019	CD14 on Mo MDSC	MFI	Myeloid cell
finngen_R11_I9_ABAORTANEUR.gz, SS, GCST90002020.tsv	0	0.0102	rs3093958	0.1137	rs3957110	GCST90002020	CD14 on CD33br HLA DR+ CD14dim	MFI	Myeloid cell
finngen_R11_I9_ABAORTANEUR.gz, SS, GCST90002021.tsv	0	0.0102	rs3093958	0.1114	rs3957110	GCST90002021	CD14 on CD33dim HLA DR+ CD11b+	MFI	Myeloid cell
finngen_R11_I9_ABAORTANEUR.gz, SS, GCST90002022.tsv	0	0.0102	rs3093958	0.1061	rs3957110	GCST90002022	CD4 on CD4+	MFI	Maturation stages of T cell
finngen_R11_I9_ABAORTANEUR.gz, SS, GCST90002023.tsv	0	0.0103	rs3093958	0.1028	rs3957110	GCST90002023	CD4 on CM CD4 +	MFI	Maturation stages of T cell
finngen_R11_I9_ABAORTANEUR.gz, SS, GCST90002024.tsv	0	0.0097	rs3093958	0.1103	rs3957110	GCST90002024	CD4 on naive CD4+	MFI	Maturation stages of T cell
finngen_R11_I9_ABAORTANEUR.gz, SS, GCST90002025.tsv	0	0.0106	rs3093958	0.1188	rs3957110	GCST90002025	CD4 on EM CD4+	MFI	Maturation stages of T cell
finngen_R11_I9_ABAORTANEUR.gz, SS, GCST90002026.tsv	0	0.0099	rs3093958	0.129	rs3957110	GCST90002026	CD4 on TD CD4+	MFI	Maturation stages of T cell
finngen_R11_I9_ABAORTANEUR.gz, SS, GCST90002027.tsv	0	0.0105	rs3093958	0.1081	rs3957110	GCST90002027	CD4 on CD45RA+ CD4+	MFI	Maturation stages of T cell
finngen_R11_I9_ABAORTANEUR.gz, SS, GCST90002028.tsv	0	0.0109	rs3093958	0.0897	rs3957110	GCST90002028	CD19 on B cell	MFI	TBNK
finngen_R11_I9_ABAORTANEUR.gz, SS, GCST90002029.tsv	0	0.0096	rs3093958	0.1084	rs3957110	GCST90002029	CD39 on CD39+ CD8br	MFI	Treg
finngen_R11_I9_ABAORTANEUR.gz, SS, GCST90002030.tsv	1.00E-04	0.0134	rs9267092	0.1373	rs3957110	GCST90002030	CD39 on CD39+ activated Treg	MFI	Treg
finngen_R11_I9_ABAORTANEUR.gz, SS, GCST90002031.tsv	0	0.0117	rs3093958	0.1336	rs3957110	GCST90002031	CD39 on CD39+ secreting Treg	MFI	Treg
finngen_R11_I9_ABAORTANEUR.gz, SS, GCST90002032.tsv	1.00E-04	0.0134	rs3132472	0.1559	rs3957110	GCST90002032	CD39 on CD39+ CD4+	MFI	Treg
finngen_R11_I9_ABAORTANEUR.gz, SS, GCST90002033.tsv	0	0.0119	rs3130477	0.0828	rs3957110	GCST90002033	CD39 on granulocyte	MFI	Treg
finngen_R11_I9_ABAORTANEUR.gz, SS, GCST90002034.tsv	0	0.0097	rs3093958	0.1171	rs3957110	GCST90002034	CD39 on monocyte	MFI	Treg
finngen_R11_I9_ABAORTANEUR.gz, SS, GCST90002035.tsv	0	0.0096	rs3093958	0.1108	rs3957110	GCST90002035	CD80 on myeloid DC	MFI	cDC
finngen_R11_I9_ABAORTANEUR.gz, SS, GCST90002036.tsv	0	0.0097	rs3093958	0.1113	rs3957110	GCST90002036	CD80 on CD62L+ myeloid DC	MFI	cDC
finngen_R11_I9_ABAORTANEUR.gz, SS, GCST90002037.tsv	0	0.0101	rs3093958	0.1167	rs3957110	GCST90002037	CD80 on plasmacytoid DC	MFI	cDC
finngen_R11_I9_ABAORTANEUR.gz, SS, GCST90002038.tsv	0	0.0101	rs3093958	0.1165	rs3957110	GCST90002038	CD80 on CD62L+ plasmacytoid DC	MFI	cDC
finngen_R11_I9_ABAORTANEUR.gz, SS, GCST90002039.tsv	0	0.0097	rs3093958	0.1184	rs3957110	GCST90002039	CD80 on monocyte	MFI	cDC
finngen_R11_I9_ABAORTANEUR.gz, SS, GCST90002040.tsv	0	0.0098	rs3093958	0.1175	rs3957110	GCST90002040	CD80 on granulocyte	MFI	cDC
finngen_R11_I9_ABAORTANEUR.gz, SS, GCST90002041.tsv	0	0.0102	rs3093958	0.1116	rs3957110	GCST90002041	CD45 on lymphocyte	MFI	Myeloid cell
finngen_R11_I9_ABAORTANEUR.gz, SS, GCST90002042.tsv	0	0.0116	rs3093958	0.1045	rs3957110	GCST90002042	CD45 on CD33br HLA DR+ CD14-	MFI	Myeloid cell
finngen_R11_I9_ABAORTANEUR.gz, SS, GCST90002043.tsv	0	0.0107	rs3093958	0.1101	rs3957110	GCST90002043	CD45 on CD33br HLA DR+ CD14dim	MFI	Myeloid cell
finngen_R11_I9_ABAORTANEUR.gz, SS, GCST90002044.tsv	0	0.0102	rs3093958	0.1091	rs3957110	GCST90002044	CD45 on CD33dim HLA DR+ CD11b-	MFI	Myeloid cell
finngen_R11_I9_ABAORTANEUR.gz, SS, GCST90002045.tsv	0	0.0107	rs3093958	0.1129	rs3957110	GCST90002045	CD45 on CD33- HLA DR-	MFI	Myeloid cell
finngen_R11_I9_ABAORTANEUR.gz, SS, GCST90002046.tsv	0	0.0121	rs3093958	0.1188	rs3957110	GCST90002046	CD45 on CD33- HLA DR+	MFI	Myeloid cell
finngen_R11_I9_ABAORTANEUR.gz, SS, GCST90002047.tsv	0	0.0109	rs3093958	0.1063	rs3957110	GCST90002047	CD45 on Gr MDSC	MFI	Myeloid cell
finngen_R11_I9_ABAORTANEUR.gz, SS, GCST90002048.tsv	0	0.0101	rs3093958	0.1138	rs3957110	GCST90002048	CD45 on CD66b++ myelod cell	MFI	Myeloid cell
finngen_R11_I9_ABAORTANEUR.gz, SS, GCST90002049.tsv	0	0.0105	rs3093958	0.1084	rs3957110	GCST90002049	CD45 on Mo MDSC	MFI	Myeloid cell
finngen_R11_I9_ABAORTANEUR.gz, SS, GCST90002050.tsv	0	0.0103	rs3093958	0.1119	rs3957110	GCST90002050	CD45 on CD33dim HLA DR-	MFI	Myeloid cell
finngen_R11_I9_ABAORTANEUR.gz, SS, GCST90002051.tsv	0	0.0104	rs3093958	0.1105	rs3957110	GCST90002051	CD45 on basophil	MFI	Myeloid cell
finngen_R11_I9_ABAORTANEUR.gz, SS, GCST90002052.tsv	0	0.0106	rs3093958	0.1114	rs3957110	GCST90002052	CD45 on Im MDSC	MFI	Myeloid cell
finngen_R11_I9_ABAORTANEUR.gz, SS, GCST90002053.tsv	0	0.0115	rs3093958	0.1073	rs3957110	GCST90002053	CD45 on CD33br HLA DR+	MFI	Myeloid cell
finngen_R11_I9_ABAORTANEUR.gz, SS, GCST90002054.tsv	0	0.0118	rs3093958	0.0905	rs3957110	GCST90002054	CD8 on CM CD8br	MFI	Maturation stages of T cell
finngen_R11_I9_ABAORTANEUR.gz, SS, GCST90002055.tsv	0	0.0141	rs3093958	0.0929	rs3957110	GCST90002055	CD8 on naive CD8br	MFI	Maturation stages of T cell
finngen_R11_I9_ABAORTANEUR.gz, SS, GCST90002056.tsv	0	0.0112	rs3093958	0.1135	rs3957110	GCST90002056	CD8 on EM CD8br	MFI	Maturation stages of T cell
finngen_R11_I9_ABAORTANEUR.gz, SS, GCST90002057.tsv	0	0.0122	rs9267092	0.1148	rs3957110	GCST90002057	CD8 on TD CD8br	MFI	Maturation stages of T cell
finngen_R11_I9_ABAORTANEUR.gz, SS, GCST90002058.tsv	0	0.0146	rs3132473	0.1238	rs3957110	GCST90002058	CD8 on CD8br	MFI	TBNK
finngen_R11_I9_ABAORTANEUR.gz, SS, GCST90002059.tsv	0	0.0132	rs3132473	0.0868	rs3957110	GCST90002059	CD8 on NKT	MFI	TBNK
finngen_R11_I9_ABAORTANEUR.gz, SS, GCST90002060.tsv	0	0.0125	rs3132473	0.0971	rs3957110	GCST90002060	CD8 on HLA DR+ CD8br	MFI	TBNK
finngen_R11_I9_ABAORTANEUR.gz, SS, GCST90002061.tsv	0	0.0101	rs3093958	0.106	rs3957110	GCST90002061	CD4 on CD39+ CD4+	MFI	Treg
finngen_R11_I9_ABAORTANEUR.gz, SS, GCST90002062.tsv	0	0.0126	rs3093958	0.0946	rs3957110	GCST90002062	CD4 on CD28+ CD4+	MFI	Treg
finngen_R11_I9_ABAORTANEUR.gz, SS, GCST90002063.tsv	0	0.0123	rs9267092	0.089	rs3957110	GCST90002063	CD4 on CD4 Treg	MFI	Treg
finngen_R11_I9_ABAORTANEUR.gz, SS, GCST90002064.tsv	0	0.0124	rs3093958	0.0885	rs3957110	GCST90002064	CD4 on resting Treg	MFI	Treg
finngen_R11_I9_ABAORTANEUR.gz, SS, GCST90002065.tsv	0	0.0135	rs3093958	0.1045	rs3957110	GCST90002065	CD4 on CD39+ resting Treg	MFI	Treg
finngen_R11_I9_ABAORTANEUR.gz, SS, GCST90002066.tsv	0	0.0118	rs3132473	0.087	rs3957110	GCST90002066	CD4 on activated Treg	MFI	Treg
finngen_R11_I9_ABAORTANEUR.gz, SS, GCST90002067.tsv	0	0.0128	rs3132473	0.0941	rs3957110	GCST90002067	CD4 on CD39+ activated Treg	MFI	Treg
finngen_R11_I9_ABAORTANEUR.gz, SS, GCST90002068.tsv	0	0.0104	rs3093958	0.1016	rs3957110	GCST90002068	CD4 on secreting Treg	MFI	Treg
finngen_R11_I9_ABAORTANEUR.gz, SS, GCST90002069.tsv	0	0.0098	rs3093958	0.1055	rs3957110	GCST90002069	CD4 on CD39+ secreting Treg	MFI	Treg
finngen_R11_I9_ABAORTANEUR.gz, SS, GCST90002070.tsv	0	0.0116	rs9267092	0.0884	rs3957110	GCST90002070	CD4 on activated & secreting Treg	MFI	Treg
finngen_R11_I9_ABAORTANEUR.gz, SS, GCST90002071.tsv	0	0.0097	rs3093958	0.1112	rs3957110	GCST90002071	SSC-A on myeloid DC	Morphological parameter	cDC
finngen_R11_I9_ABAORTANEUR.gz, SS, GCST90002072.tsv	0	0.0121	rs3093958	0.1186	rs3957110	GCST90002072	SSC-A on plasmacytoid DC	Morphological parameter	cDC
finngen_R11_I9_ABAORTANEUR.gz, SS, GCST90002073.tsv	0	0.0099	rs3093958	0.116	rs3957110	GCST90002073	SSC-A on monocyte	Morphological parameter	cDC
finngen_R11_I9_ABAORTANEUR.gz, SS, GCST90002074.tsv	0	0.01	rs3093958	0.1101	rs3957110	GCST90002074	SSC-A on CD14+ monocyte	Morphological parameter	TBNK
finngen_R11_I9_ABAORTANEUR.gz, SS, GCST90002075.tsv	0	0.0099	rs3093958	0.1131	rs3957110	GCST90002075	SSC-A on B cell	Morphological parameter	TBNK
finngen_R11_I9_ABAORTANEUR.gz, SS, GCST90002076.tsv	0	0.0105	rs3093958	0.0952	rs3957110	GCST90002076	SSC-A on NK	Morphological parameter	TBNK
finngen_R11_I9_ABAORTANEUR.gz, SS, GCST90002077.tsv	0	0.0097	rs3093958	0.1134	rs3957110	GCST90002077	SSC-A on HLA DR+ NK	Morphological parameter	TBNK
finngen_R11_I9_ABAORTANEUR.gz, SS, GCST90002078.tsv	0	0.0098	rs3093958	0.1197	rs3957110	GCST90002078	SSC-A on granulocyte	Morphological parameter	TBNK
finngen_R11_I9_ABAORTANEUR.gz, SS, GCST90002079.tsv	0	0.0094	rs3093958	0.1087	rs3957110	GCST90002079	SSC-A on lymphocyte	Morphological parameter	TBNK
finngen_R11_I9_ABAORTANEUR.gz, SS, GCST90002080.tsv	0	0.0097	rs3093958	0.1059	rs3957110	GCST90002080	SSC-A on T cell	Morphological parameter	TBNK
finngen_R11_I9_ABAORTANEUR.gz, SS, GCST90002081.tsv	0	0.0117	rs3093958	0.0958	rs3957110	GCST90002081	SSC-A on CD4+	Morphological parameter	TBNK
finngen_R11_I9_ABAORTANEUR.gz, SS, GCST90002082.tsv	0	0.0122	rs9267092	0.107	rs3957110	GCST90002082	SSC-A on CD8br	Morphological parameter	TBNK
finngen_R11_I9_ABAORTANEUR.gz, SS, GCST90002083.tsv	0	0.0106	rs3093958	0.0996	rs3957110	GCST90002083	SSC-A on HLA DR+ T cell	Morphological parameter	TBNK
finngen_R11_I9_ABAORTANEUR.gz, SS, GCST90002084.tsv	0	0.0097	rs3093958	0.1208	rs3957110	GCST90002084	SSC-A on NKT	Morphological parameter	TBNK
finngen_R11_I9_ABAORTANEUR.gz, SS, GCST90002085.tsv	0	0.0095	rs3093958	0.1079	rs3957110	GCST90002085	SSC-A on HLA DR+ CD4+	Morphological parameter	TBNK
finngen_R11_I9_ABAORTANEUR.gz, SS, GCST90002086.tsv	0	0.0101	rs3093958	0.1059	rs3957110	GCST90002086	SSC-A on HLA DR+ CD8br	Morphological parameter	TBNK
finngen_R11_I9_ABAORTANEUR.gz, SS, GCST90002087.tsv	0	0.0096	rs3093958	0.1116	rs3957110	GCST90002087	CD11c on myeloid DC	MFI	cDC
finngen_R11_I9_ABAORTANEUR.gz, SS, GCST90002088.tsv	0	0.0096	rs3093958	0.1124	rs3957110	GCST90002088	CD11c on CD62L+ myeloid DC	MFI	cDC
finngen_R11_I9_ABAORTANEUR.gz, SS, GCST90002089.tsv	0	0.0097	rs3093958	0.1091	rs3957110	GCST90002089	CD11c on monocyte	MFI	cDC
finngen_R11_I9_ABAORTANEUR.gz, SS, GCST90002090.tsv	0	0.0099	rs3093958	0.108	rs3957110	GCST90002090	CD11c on granulocyte	MFI	cDC
finngen_R11_I9_ABAORTANEUR.gz, SS, GCST90002091.tsv	0	0.0106	rs3093958	0.1146	rs3957110	GCST90002091	CD11b on CD14+ monocyte	MFI	Myeloid cell
finngen_R11_I9_ABAORTANEUR.gz, SS, GCST90002092.tsv	0	0.0109	rs3093958	0.1065	rs3957110	GCST90002092	CD11b on Gr MDSC	MFI	Myeloid cell
finngen_R11_I9_ABAORTANEUR.gz, SS, GCST90002093.tsv	0	0.0102	rs3093958	0.1113	rs3957110	GCST90002093	CD11b on CD66b++ myeloid cell	MFI	Myeloid cell
finngen_R11_I9_ABAORTANEUR.gz, SS, GCST90002094.tsv	0	0.0118	rs3093958	0.1191	rs3957110	GCST90002094	CD11b on Mo MDSC	MFI	Myeloid cell
finngen_R11_I9_ABAORTANEUR.gz, SS, GCST90002095.tsv	0	0.0103	rs3093958	0.1107	rs3957110	GCST90002095	CD11b on CD33dim HLA DR-	MFI	Myeloid cell
finngen_R11_I9_ABAORTANEUR.gz, SS, GCST90002096.tsv	0	0.0104	rs3093958	0.1085	rs3957110	GCST90002096	CD11b on basophil	MFI	Myeloid cell
finngen_R11_I9_ABAORTANEUR.gz, SS, GCST90002097.tsv	0	0.0101	rs3093958	0.1133	rs3957110	GCST90002097	CD11b on CD33br HLA DR+ CD14dim	MFI	Myeloid cell
finngen_R11_I9_ABAORTANEUR.gz, SS, GCST90002098.tsv	0	0.0117	rs3093958	0.0927	rs3957110	GCST90002098	CD45RA on naive CD4+	MFI	Maturation stages of T cell
finngen_R11_I9_ABAORTANEUR.gz, SS, GCST90002099.tsv	0	0.0098	rs3093958	0.1031	rs3957110	GCST90002099	CD4RA on TD CD4+	MFI	Maturation stages of T cell
finngen_R11_I9_ABAORTANEUR.gz, SS, GCST90002100.tsv	0	0.0102	rs3093958	0.1061	rs3957110	GCST90002100	CD45RA on naive CD8br	MFI	Maturation stages of T cell
finngen_R11_I9_ABAORTANEUR.gz, SS, GCST90002101.tsv	0	0.0123	rs3093958	0.0987	rs3957110	GCST90002101	CD45RA on TD CD8br	MFI	Maturation stages of T cell
finngen_R11_I9_ABAORTANEUR.gz, SS, GCST90002102.tsv	0	0.0095	rs3093958	0.1133	rs3957110	GCST90002102	CD45RA on resting Treg	MFI	Treg
finngen_R11_I9_ABAORTANEUR.gz, SS, GCST90002103.tsv	0	0.0095	rs3093958	0.1137	rs3957110	GCST90002103	CD45RA on CD39+ resting Treg	MFI	Treg
finngen_R11_I9_ABAORTANEUR.gz, SS, GCST90002104.tsv	0	0.0108	rs3093958	0.1149	rs3957110	GCST90002104	HLA DR on myeloid DC	MFI	cDC
finngen_R11_I9_ABAORTANEUR.gz, SS, GCST90002105.tsv	0	0.0099	rs3093958	0.1064	rs3957110	GCST90002105	HLA DR on plasmacytoid DC	MFI	cDC
finngen_R11_I9_ABAORTANEUR.gz, SS, GCST90002106.tsv	0	0.0113	rs3093958	0.0984	rs3957110	GCST90002106	HLA DR on DC	MFI	cDC
finngen_R11_I9_ABAORTANEUR.gz, SS, GCST90002107.tsv	0	0.0137	rs9267092	0.0576	rs3957110	GCST90002107	HLA DR on HSC	MFI	Myeloid cell
finngen_R11_I9_ABAORTANEUR.gz, SS, GCST90002108.tsv	0	0.0118	rs3093958	0.123	rs3957110	GCST90002108	HLA DR on CD33br HLA DR+ CD14-	MFI	Myeloid cell
finngen_R11_I9_ABAORTANEUR.gz, SS, GCST90002109.tsv	0	0.011	rs3093958	0.1302	rs3957110	GCST90002109	HLA DR on CD33br HLA DR+ CD14dim	MFI	Myeloid cell
finngen_R11_I9_ABAORTANEUR.gz, SS, GCST90002110.tsv	0	0.0122	rs3093958	0.0913	rs3957110	GCST90002110	HLA DR on CD33dim HLA DR+ CD11b+	MFI	Myeloid cell
finngen_R11_I9_ABAORTANEUR.gz, SS, GCST90002111.tsv	0	0.0131	rs3093958	0.0976	rs3957110	GCST90002111	HLA DR on CD33dim HLA DR+ CD11b-	MFI	Myeloid cell
finngen_R11_I9_ABAORTANEUR.gz, SS, GCST90002112.tsv	0	0.0112	rs3093958	0.1075	rs3957110	GCST90002112	HLA DR on CD33- HLA DR+	MFI	Myeloid cell
finngen_R11_I9_ABAORTANEUR.gz, SS, GCST90002113.tsv	0	0.0093	rs3093958	0.1145	rs3957110	GCST90002113	HLA DR on HLA DR+ T cell	MFI	TBNK
finngen_R11_I9_ABAORTANEUR.gz, SS, GCST90002114.tsv	0	0.0093	rs3093958	0.1166	rs3957110	GCST90002114	HLA DR on HLA DR+ CD4+	MFI	TBNK
finngen_R11_I9_ABAORTANEUR.gz, SS, GCST90002115.tsv	0	0.0093	rs3093958	0.1142	rs3957110	GCST90002115	HLA DR on HLA DR+ CD8br	MFI	TBNK
finngen_R11_I9_ABAORTANEUR.gz, SS, GCST90002116.tsv	0	0.0152	rs3093958	0.0848	rs3957110	GCST90002116	HLA DR on B cell	MFI	TBNK
finngen_R11_I9_ABAORTANEUR.gz, SS, GCST90002117.tsv	0	0.0146	rs3117582	0.0762	rs3957110	GCST90002117	HLA DR on HLA DR+ NK	MFI	TBNK
finngen_R11_I9_ABAORTANEUR.gz, SS, GCST90002118.tsv	0	0.0102	rs3093958	0.1092	rs3957110	GCST90002118	CD8 on CD28+ CD45RA- CD8br	MFI	Treg
finngen_R11_I9_ABAORTANEUR.gz, SS, GCST90002119.tsv	0	0.0222	rs3134900	0.81	rs3957110	GCST90002119	CD8 on CD28+ CD45RA+ CD8br	MFI	Treg
finngen_R11_I9_ABAORTANEUR.gz, SS, GCST90002120.tsv	0	0.0098	rs3093958	0.1199	rs3957110	GCST90002120	CD8 on CD28- CD8br	MFI	Treg
finngen_R11_I9_ABAORTANEUR.gz, SS, GCST90002121.tsv	0	0.0144	rs3134900	0.3606	rs3957110	GCST90002121	CD8 on CD39+ CD8br	MFI	Treg
finngen_R11_I9_ABAORTANEUR.gz, SS, GCST90001391.tsv	0	0.0103	rs3093958	0.1102	rs9272318	GCST90001391	IgD+ %B cell	Relative count	B cell
finngen_R11_I9_ABAORTANEUR.gz, SS, GCST90001392.tsv	0	0.0098	rs3093958	0.1177	rs9272318	GCST90001392	IgD+ CD38br AC	Absolute count	B cell
finngen_R11_I9_ABAORTANEUR.gz, SS, GCST90001393.tsv	0	0.0101	rs3093958	0.1123	rs9272318	GCST90001393	IgD+ CD38dim %B cell	Relative count	B cell
finngen_R11_I9_ABAORTANEUR.gz, SS, GCST90001394.tsv	0	0.0095	rs3093958	0.1093	rs9272318	GCST90001394	IgD+ CD38dim AC	Absolute count	B cell
finngen_R11_I9_ABAORTANEUR.gz, SS, GCST90001395.tsv	0	0.0097	rs3093958	0.1108	rs9272318	GCST90001395	IgD+ CD38- %B cell	Relative count	B cell
finngen_R11_I9_ABAORTANEUR.gz, SS, GCST90001396.tsv	0	0.01	rs3093958	0.1264	rs9272318	GCST90001396	IgD+ CD38- AC	Absolute count	B cell
finngen_R11_I9_ABAORTANEUR.gz, SS, GCST90001397.tsv	0	0.0096	rs3093958	0.1129	rs9272318	GCST90001397	Unsw mem %B cell	Relative count	B cell
finngen_R11_I9_ABAORTANEUR.gz, SS, GCST90001398.tsv	0	0.0096	rs3093958	0.1179	rs9272318	GCST90001398	Unsw mem AC	Absolute count	B cell
finngen_R11_I9_ABAORTANEUR.gz, SS, GCST90001399.tsv	0	0.0108	rs3093958	0.1071	rs9272318	GCST90001399	IgD- CD27- %B cell	Relative count	B cell
finngen_R11_I9_ABAORTANEUR.gz, SS, GCST90001400.tsv	0	0.0097	rs3093958	0.1234	rs9272318	GCST90001400	IgD+ AC	Absolute count	B cell
finngen_R11_I9_ABAORTANEUR.gz, SS, GCST90001401.tsv	0	0.0109	rs3093958	0.1273	rs9272318	GCST90001401	IgD- CD27- AC	Absolute count	B cell
finngen_R11_I9_ABAORTANEUR.gz, SS, GCST90001402.tsv	0	0.01	rs3093958	0.1109	rs9272318	GCST90001402	Sw mem %B cell	Relative count	B cell
finngen_R11_I9_ABAORTANEUR.gz, SS, GCST90001403.tsv	0	0.0101	rs3093958	0.1293	rs9272318	GCST90001403	Sw mem AC	Absolute count	B cell
finngen_R11_I9_ABAORTANEUR.gz, SS, GCST90001404.tsv	0	0.0101	rs3093958	0.1224	rs9272318	GCST90001404	PB/PC %B cell	Relative count	B cell
finngen_R11_I9_ABAORTANEUR.gz, SS, GCST90001405.tsv	0	0.0104	rs3093958	0.1082	rs9272318	GCST90001405	PB/PC AC	Absolute count	B cell
finngen_R11_I9_ABAORTANEUR.gz, SS, GCST90001406.tsv	0	0.0097	rs3093958	0.1133	rs9272318	GCST90001406	Memory B cell %B cell	Relative count	B cell
finngen_R11_I9_ABAORTANEUR.gz, SS, GCST90001407.tsv	0	0.0097	rs3093958	0.1225	rs9272318	GCST90001407	Memory B cell AC	Absolute count	B cell
finngen_R11_I9_ABAORTANEUR.gz, SS, GCST90001408.tsv	0	0.01	rs3093958	0.1142	rs9272318	GCST90001408	Naive-mature B cell %B cell	Relative count	B cell
finngen_R11_I9_ABAORTANEUR.gz, SS, GCST90001409.tsv	0	0.0098	rs3093958	0.1055	rs9272318	GCST90001409	Naive-mature B cell AC	Absolute count	B cell
finngen_R11_I9_ABAORTANEUR.gz, SS, GCST90001410.tsv	0	0.0099	rs3093958	0.1046	rs9272318	GCST90001410	IgD- CD38br %B cell	Relative count	B cell
finngen_R11_I9_ABAORTANEUR.gz, SS, GCST90001411.tsv	0	0.0098	rs3093958	0.116	rs9272318	GCST90001411	IgD+ CD24+ %B cell	Relative count	B cell
finngen_R11_I9_ABAORTANEUR.gz, SS, GCST90001412.tsv	0	0.0096	rs3093958	0.1226	rs9272318	GCST90001412	IgD+ CD24+ AC	Absolute count	B cell
finngen_R11_I9_ABAORTANEUR.gz, SS, GCST90001413.tsv	0	0.0112	rs3093958	0.1281	rs9272318	GCST90001413	IgD- CD24- %B cell	Relative count	B cell
finngen_R11_I9_ABAORTANEUR.gz, SS, GCST90001414.tsv	0	0.0108	rs3093958	0.1468	rs9272318	GCST90001414	IgD- CD24- AC	Absolute count	B cell
finngen_R11_I9_ABAORTANEUR.gz, SS, GCST90001415.tsv	0	0.0098	rs3093958	0.1151	rs9272318	GCST90001415	IgD+ CD24- %B cell	Relative count	B cell
finngen_R11_I9_ABAORTANEUR.gz, SS, GCST90001416.tsv	0	0.0096	rs3093958	0.1103	rs9272318	GCST90001416	IgD+ CD24- AC	Absolute count	B cell
finngen_R11_I9_ABAORTANEUR.gz, SS, GCST90001417.tsv	0	0.0096	rs3093958	0.1127	rs9272318	GCST90001417	CD24+ CD27+ %B cell	Relative count	B cell
finngen_R11_I9_ABAORTANEUR.gz, SS, GCST90001418.tsv	0	0.0096	rs3093958	0.1167	rs9272318	GCST90001418	CD24+ CD27+ AC	Absolute count	B cell
finngen_R11_I9_ABAORTANEUR.gz, SS, GCST90001419.tsv	0	0.0095	rs3093958	0.1187	rs9272318	GCST90001419	CD20- %B cell	Relative count	B cell
finngen_R11_I9_ABAORTANEUR.gz, SS, GCST90001420.tsv	0	0.0097	rs3093958	0.1138	rs9272318	GCST90001420	IgD- CD38br AC	Absolute count	B cell
finngen_R11_I9_ABAORTANEUR.gz, SS, GCST90001421.tsv	0	0.0094	rs3093958	0.1098	rs9272318	GCST90001421	CD20- AC	Absolute count	B cell
finngen_R11_I9_ABAORTANEUR.gz, SS, GCST90001422.tsv	0	0.012	rs3093958	0.1433	rs9272318	GCST90001422	CD20- CD38- %B cell	Relative count	B cell
finngen_R11_I9_ABAORTANEUR.gz, SS, GCST90001423.tsv	0	0.0118	rs3093958	0.1218	rs9272318	GCST90001423	CD20- CD38- AC	Absolute count	B cell
finngen_R11_I9_ABAORTANEUR.gz, SS, GCST90001424.tsv	0	0.0097	rs3093958	0.1056	rs9272318	GCST90001424	IgD+ %Lymphocyte	Relative count	B cell
finngen_R11_I9_ABAORTANEUR.gz, SS, GCST90001425.tsv	0	0.0095	rs3093958	0.1125	rs9272318	GCST90001425	IgD- CD38br %lymphocyte	Relative count	B cell
finngen_R11_I9_ABAORTANEUR.gz, SS, GCST90001426.tsv	0	0.01	rs3093958	0.1025	rs9272318	GCST90001426	IgD- CD38dim %lymphocyte	Relative count	B cell
finngen_R11_I9_ABAORTANEUR.gz, SS, GCST90001427.tsv	0	0.0107	rs3093958	0.1449	rs9272318	GCST90001427	IgD- CD38- %lymphocyte	Relative count	B cell
finngen_R11_I9_ABAORTANEUR.gz, SS, GCST90001428.tsv	0	0.01	rs3093958	0.1011	rs9272318	GCST90001428	IgD- CD38dim %B cell	Relative count	B cell
finngen_R11_I9_ABAORTANEUR.gz, SS, GCST90001429.tsv	0	0.0097	rs3093958	0.1144	rs9272318	GCST90001429	IgD+ CD38br %lymphocyte	Relative count	B cell
finngen_R11_I9_ABAORTANEUR.gz, SS, GCST90001430.tsv	0	0.01	rs3093958	0.1016	rs9272318	GCST90001430	IgD+ CD38dim %lymphocyte	Relative count	B cell
finngen_R11_I9_ABAORTANEUR.gz, SS, GCST90001431.tsv	0	0.0098	rs3093958	0.1225	rs9272318	GCST90001431	IgD+ CD38- %lymphocyte	Relative count	B cell
finngen_R11_I9_ABAORTANEUR.gz, SS, GCST90001432.tsv	0	0.0096	rs3093958	0.1148	rs9272318	GCST90001432	Unsw Mem %lymphocyte	Relative count	B cell
finngen_R11_I9_ABAORTANEUR.gz, SS, GCST90001433.tsv	0	0.0109	rs3093958	0.1234	rs9272318	GCST90001433	IgD- CD27- %lymphocyte	Relative count	B cell
finngen_R11_I9_ABAORTANEUR.gz, SS, GCST90001434.tsv	0	0.0101	rs3093958	0.1272	rs9272318	GCST90001434	Sw mem %lymphocyte	Relative count	B cell
finngen_R11_I9_ABAORTANEUR.gz, SS, GCST90001435.tsv	0	0.0108	rs3093958	0.1109	rs9272318	GCST90001435	PB/PC %lymphocyte	Relative count	B cell
finngen_R11_I9_ABAORTANEUR.gz, SS, GCST90001436.tsv	0	0.0096	rs3093958	0.1185	rs9272318	GCST90001436	Memory B cell %lymphocyte	Relative count	B cell
finngen_R11_I9_ABAORTANEUR.gz, SS, GCST90001437.tsv	0	0.0104	rs9267092	0.1058	rs9272318	GCST90001437	Naive-mature B cell %lymphocyte	Relative count	B cell
finngen_R11_I9_ABAORTANEUR.gz, SS, GCST90001438.tsv	0	0.01	rs3093958	0.1066	rs9272318	GCST90001438	IgD- CD38dim AC	Absolute count	B cell
finngen_R11_I9_ABAORTANEUR.gz, SS, GCST90001439.tsv	0	0.0097	rs3093958	0.1237	rs9272318	GCST90001439	IgD+ CD24+ %lymphocyte	Relative count	B cell
finngen_R11_I9_ABAORTANEUR.gz, SS, GCST90001440.tsv	0	0.0108	rs3093958	0.1462	rs9272318	GCST90001440	IgD- CD24- %lymphocyte	Relative count	B cell
finngen_R11_I9_ABAORTANEUR.gz, SS, GCST90001441.tsv	0	0.0101	rs3093958	0.1013	rs9272318	GCST90001441	IgD+ CD24- %lymphocyte	Relative count	B cell
finngen_R11_I9_ABAORTANEUR.gz, SS, GCST90001442.tsv	0	0.0095	rs3093958	0.1115	rs9272318	GCST90001442	CD24+ CD27+ %lymphocyte	Relative count	B cell
finngen_R11_I9_ABAORTANEUR.gz, SS, GCST90001443.tsv	0	0.0097	rs3093958	0.1111	rs9272318	GCST90001443	CD20- %lymphocyte	Relative count	B cell
finngen_R11_I9_ABAORTANEUR.gz, SS, GCST90001444.tsv	0	0.0124	rs3093958	0.126	rs9272318	GCST90001444	CD20- CD38- %lymphocyte	Relative count	B cell
finngen_R11_I9_ABAORTANEUR.gz, SS, GCST90001445.tsv	0	0.0107	rs3093958	0.1188	rs9272318	GCST90001445	IgD- CD38- %B cell	Relative count	B cell
finngen_R11_I9_ABAORTANEUR.gz, SS, GCST90001446.tsv	0	0.0108	rs3093958	0.1428	rs9272318	GCST90001446	IgD- CD38- AC	Absolute count	B cell
finngen_R11_I9_ABAORTANEUR.gz, SS, GCST90001447.tsv	0	0.0101	rs3093958	0.1066	rs9272318	GCST90001447	IgD+ CD38br %B cell	Relative count	B cell
finngen_R11_I9_ABAORTANEUR.gz, SS, GCST90001448.tsv	0	0.0097	rs3093958	0.1058	rs9272318	GCST90001448	CD11c+ monocyte AC	Absolute count	cDC
finngen_R11_I9_ABAORTANEUR.gz, SS, GCST90001449.tsv	0	0.0096	rs3093958	0.1071	rs9272318	GCST90001449	CD11c+ monocyte %monocyte	Relative count	cDC
finngen_R11_I9_ABAORTANEUR.gz, SS, GCST90001450.tsv	0	0.0097	rs3093958	0.1085	rs9272318	GCST90001450	CD62L- monocyte AC	Absolute count	cDC
finngen_R11_I9_ABAORTANEUR.gz, SS, GCST90001451.tsv	0	0.0099	rs3093958	0.108	rs9272318	GCST90001451	CD62L- monocyte %monocyte	Relative count	cDC
finngen_R11_I9_ABAORTANEUR.gz, SS, GCST90001452.tsv	0	0.0098	rs3093958	0.1038	rs9272318	GCST90001452	CD11c+ CD62L- monocyte AC	Absolute count	cDC
finngen_R11_I9_ABAORTANEUR.gz, SS, GCST90001453.tsv	0	0.0098	rs3093958	0.105	rs9272318	GCST90001453	CD11c+ CD62L- monocyte %monocyte	Relative count	cDC
finngen_R11_I9_ABAORTANEUR.gz, SS, GCST90001454.tsv	0	0.0095	rs3093958	0.1096	rs9272318	GCST90001454	CD62L- HLA DR++ monocyte AC	Absolute count	cDC
finngen_R11_I9_ABAORTANEUR.gz, SS, GCST90001455.tsv	0	0.0097	rs3093958	0.1071	rs9272318	GCST90001455	CD62L- HLA DR++ monocyte %monocyte	Relative count	cDC
finngen_R11_I9_ABAORTANEUR.gz, SS, GCST90001456.tsv	0	0.0097	rs3093958	0.1091	rs9272318	GCST90001456	CD11c+ HLA DR++ monocyte AC	Absolute count	cDC
finngen_R11_I9_ABAORTANEUR.gz, SS, GCST90001457.tsv	0	0.0096	rs3093958	0.1118	rs9272318	GCST90001457	CD11c+ HLA DR++ monocyte %monocyte	Relative count	cDC
finngen_R11_I9_ABAORTANEUR.gz, SS, GCST90001458.tsv	0	0.0095	rs3093958	0.1122	rs9272318	GCST90001458	Myeloid DC AC	Absolute count	cDC
finngen_R11_I9_ABAORTANEUR.gz, SS, GCST90001459.tsv	0	0.0099	rs3093958	0.1072	rs9272318	GCST90001459	Myeloid DC %DC	Relative count	cDC
finngen_R11_I9_ABAORTANEUR.gz, SS, GCST90001460.tsv	0	0.0098	rs3093958	0.1148	rs9272318	GCST90001460	Plasmacytoid DC AC	Absolute count	cDC
finngen_R11_I9_ABAORTANEUR.gz, SS, GCST90001461.tsv	0	0.0095	rs3093958	0.1121	rs9272318	GCST90001461	DC AC	Absolute count	cDC
finngen_R11_I9_ABAORTANEUR.gz, SS, GCST90001462.tsv	0	0.0096	rs3093958	0.1079	rs9272318	GCST90001462	CD62L- DC AC	Absolute count	cDC
finngen_R11_I9_ABAORTANEUR.gz, SS, GCST90001463.tsv	0	0.0098	rs3093958	0.108	rs9272318	GCST90001463	CD62L- DC %DC	Relative count	cDC
finngen_R11_I9_ABAORTANEUR.gz, SS, GCST90001464.tsv	0	0.0096	rs3093958	0.1116	rs9272318	GCST90001464	CD86+ myeloid DC AC	Absolute count	cDC
finngen_R11_I9_ABAORTANEUR.gz, SS, GCST90001465.tsv	0	0.0098	rs3093958	0.1101	rs9272318	GCST90001465	CD86+ myeloid DC %DC	Relative count	cDC
finngen_R11_I9_ABAORTANEUR.gz, SS, GCST90001466.tsv	0	0.0106	rs3093958	0.1207	rs9272318	GCST90001466	CD86+ plasmacytoid DC AC	Absolute count	cDC
finngen_R11_I9_ABAORTANEUR.gz, SS, GCST90001467.tsv	0	0.0099	rs3093958	0.1165	rs9272318	GCST90001467	CD86+ plasmacytoid DC %DC	Relative count	cDC
finngen_R11_I9_ABAORTANEUR.gz, SS, GCST90001468.tsv	0	0.01	rs3093958	0.1018	rs9272318	GCST90001468	CD62L- myeloid DC AC	Absolute count	cDC
finngen_R11_I9_ABAORTANEUR.gz, SS, GCST90001469.tsv	0	0.01	rs3093958	0.0976	rs9272318	GCST90001469	CD62L- myeloid DC %DC	Relative count	cDC
finngen_R11_I9_ABAORTANEUR.gz, SS, GCST90001470.tsv	0	0.0102	rs3093958	0.1133	rs9272318	GCST90001470	CD62L- plasmacytoid DC AC	Absolute count	cDC
finngen_R11_I9_ABAORTANEUR.gz, SS, GCST90001471.tsv	0	0.0103	rs3093958	0.1103	rs9272318	GCST90001471	CD62L- plasmacytoid DC %DC	Relative count	cDC
finngen_R11_I9_ABAORTANEUR.gz, SS, GCST90001472.tsv	0	0.0097	rs3093958	0.11	rs9272318	GCST90001472	CD62L- CD86+ myeloid DC AC	Absolute count	cDC
finngen_R11_I9_ABAORTANEUR.gz, SS, GCST90001473.tsv	0	0.0097	rs3093958	0.1102	rs9272318	GCST90001473	CD62L- CD86+ myeloid DC %DC	Relative count	cDC
finngen_R11_I9_ABAORTANEUR.gz, SS, GCST90001474.tsv	0	0.0098	rs3093958	0.1139	rs9272318	GCST90001474	Plasmacytoid DC %DC	Relative count	cDC
finngen_R11_I9_ABAORTANEUR.gz, SS, GCST90001475.tsv	0	0.0321	rs4607429	0.3066	rs9272318	GCST90001475	HLA DR++ monocyte %monocyte	Relative count	TBNK
finngen_R11_I9_ABAORTANEUR.gz, SS, GCST90001476.tsv	0	0.0306	rs1794283	0.1854	rs9272318	GCST90001476	HLA DR++ monocyte %leukocyte	Relative count	TBNK
finngen_R11_I9_ABAORTANEUR.gz, SS, GCST90001477.tsv	0	0.0283	rs9275576	0.1325	rs9272318	GCST90001477	HLA DR++ monocyte AC	Absolute count	TBNK
finngen_R11_I9_ABAORTANEUR.gz, SS, GCST90001478.tsv	0	0.0099	rs3093958	0.0984	rs9272318	GCST90001478	CD4 Treg %CD4	Relative count	Treg
finngen_R11_I9_ABAORTANEUR.gz, SS, GCST90001479.tsv	0	0.0097	rs3093958	0.1103	rs9272318	GCST90001479	CD4 Treg %T cell	Relative count	Treg
finngen_R11_I9_ABAORTANEUR.gz, SS, GCST90001480.tsv	0	0.0097	rs3093958	0.1059	rs9272318	GCST90001480	Resting Treg AC	Absolute count	Treg
finngen_R11_I9_ABAORTANEUR.gz, SS, GCST90001481.tsv	0	0.0093	rs3093958	0.1117	rs9272318	GCST90001481	Resting Treg % CD4 Treg	Relative count	Treg
finngen_R11_I9_ABAORTANEUR.gz, SS, GCST90001482.tsv	0	0.0094	rs3093958	0.1095	rs9272318	GCST90001482	Resting Treg %CD4	Relative count	Treg
finngen_R11_I9_ABAORTANEUR.gz, SS, GCST90001483.tsv	0	0.0106	rs9267092	0.1132	rs9272318	GCST90001483	CD39+ resting Treg AC	Absolute count	Treg
finngen_R11_I9_ABAORTANEUR.gz, SS, GCST90001484.tsv	0	0.01	rs3093958	0.1145	rs9272318	GCST90001484	CD39+ resting Treg %resting Treg	Relative count	Treg
finngen_R11_I9_ABAORTANEUR.gz, SS, GCST90001485.tsv	0	0.01	rs3093958	0.1127	rs9272318	GCST90001485	CD39+ resting Treg % CD4 Treg	Relative count	Treg
finngen_R11_I9_ABAORTANEUR.gz, SS, GCST90001486.tsv	0	0.0104	rs3093958	0.1103	rs9272318	GCST90001486	Activated Treg AC	Absolute count	Treg
finngen_R11_I9_ABAORTANEUR.gz, SS, GCST90001487.tsv	0	0.0095	rs3093958	0.1257	rs9272318	GCST90001487	Activated Treg %CD4 Treg	Relative count	Treg
finngen_R11_I9_ABAORTANEUR.gz, SS, GCST90001488.tsv	0	0.0098	rs3093958	0.1075	rs9272318	GCST90001488	Activated Treg %CD4	Relative count	Treg
finngen_R11_I9_ABAORTANEUR.gz, SS, GCST90001489.tsv	0	0.0111	rs3093958	0.1128	rs9272318	GCST90001489	CD39+ activated Treg AC	Absolute count	Treg
finngen_R11_I9_ABAORTANEUR.gz, SS, GCST90001490.tsv	0	0.0106	rs3093958	0.1152	rs9272318	GCST90001490	CD39+ activated Treg %activated Treg	Relative count	Treg
finngen_R11_I9_ABAORTANEUR.gz, SS, GCST90001491.tsv	0	0.0102	rs3093958	0.1202	rs9272318	GCST90001491	CD39+ activated Treg %CD4 Treg	Relative count	Treg
finngen_R11_I9_ABAORTANEUR.gz, SS, GCST90001492.tsv	0	0.0104	rs3093958	0.0956	rs9272318	GCST90001492	Secreting Treg AC	Absolute count	Treg
finngen_R11_I9_ABAORTANEUR.gz, SS, GCST90001493.tsv	0	0.0094	rs3093958	0.1134	rs9272318	GCST90001493	Secreting Treg % CD4 Treg	Relative count	Treg
finngen_R11_I9_ABAORTANEUR.gz, SS, GCST90001494.tsv	0	0.0101	rs3093958	0.0958	rs9272318	GCST90001494	Secreting Treg %CD4	Relative count	Treg
finngen_R11_I9_ABAORTANEUR.gz, SS, GCST90001495.tsv	0	0.0108	rs9267092	0.1121	rs9272318	GCST90001495	CD39+ secreting Treg AC	Absolute count	Treg
finngen_R11_I9_ABAORTANEUR.gz, SS, GCST90001496.tsv	0	0.0102	rs3093958	0.1143	rs9272318	GCST90001496	CD39+ secreting Treg %secreting Treg	Relative count	Treg
finngen_R11_I9_ABAORTANEUR.gz, SS, GCST90001497.tsv	0	0.0101	rs3093958	0.1104	rs9272318	GCST90001497	CD39+ secreting Treg %CD4 Treg	Relative count	Treg
finngen_R11_I9_ABAORTANEUR.gz, SS, GCST90001498.tsv	0	0.01	rs3093958	0.1059	rs9272318	GCST90001498	Activated & resting Treg AC	Absolute count	Treg
finngen_R11_I9_ABAORTANEUR.gz, SS, GCST90001499.tsv	0	0.0094	rs3093958	0.1131	rs9272318	GCST90001499	Activated & resting Treg % CD4 Treg	Relative count	Treg
finngen_R11_I9_ABAORTANEUR.gz, SS, GCST90001500.tsv	0	0.0095	rs3093958	0.1087	rs9272318	GCST90001500	Activated & resting Treg %CD4+	Relative count	Treg
finngen_R11_I9_ABAORTANEUR.gz, SS, GCST90001501.tsv	0	0.0105	rs3093958	0.096	rs9272318	GCST90001501	Activated & secreting Treg AC	Absolute count	Treg
finngen_R11_I9_ABAORTANEUR.gz, SS, GCST90001502.tsv	0	0.0093	rs3093958	0.1122	rs9272318	GCST90001502	Activated & secreting Treg %CD4 Treg	Relative count	Treg
finngen_R11_I9_ABAORTANEUR.gz, SS, GCST90001503.tsv	0	0.0101	rs3093958	0.0953	rs9272318	GCST90001503	Activated & secreting Treg %CD4+	Relative count	Treg
finngen_R11_I9_ABAORTANEUR.gz, SS, GCST90001504.tsv	0	0.0109	rs3093958	0.0898	rs9272318	GCST90001504	CD25hi AC	Absolute count	Treg
finngen_R11_I9_ABAORTANEUR.gz, SS, GCST90001505.tsv	0	0.0107	rs3093958	0.0825	rs9272318	GCST90001505	CD25hi %CD4+	Relative count	Treg
finngen_R11_I9_ABAORTANEUR.gz, SS, GCST90001506.tsv	0	0.01	rs3093958	0.0993	rs9272318	GCST90001506	CD25hi %T cell	Relative count	Treg
finngen_R11_I9_ABAORTANEUR.gz, SS, GCST90001507.tsv	0	0.0102	rs3093958	0.1031	rs9272318	GCST90001507	CD25hi CD45RA+ CD4 not Treg AC	Absolute count	Treg
finngen_R11_I9_ABAORTANEUR.gz, SS, GCST90001508.tsv	0	0.0098	rs3093958	0.1062	rs9272318	GCST90001508	CD25hi CD45RA+ CD4 not Treg %CD4+	Relative count	Treg
finngen_R11_I9_ABAORTANEUR.gz, SS, GCST90001509.tsv	0	0.0098	rs3093958	0.1077	rs9272318	GCST90001509	CD25hi CD45RA+ CD4 not Treg %T cell	Relative count	Treg
finngen_R11_I9_ABAORTANEUR.gz, SS, GCST90001510.tsv	0	0.0112	rs3093958	0.0849	rs9272318	GCST90001510	CD25hi CD45RA- CD4 not Treg AC	Absolute count	Treg
finngen_R11_I9_ABAORTANEUR.gz, SS, GCST90001511.tsv	0	0.0109	rs3093958	0.0804	rs9272318	GCST90001511	CD25hi CD45RA- CD4 not Treg %CD4+	Relative count	Treg
finngen_R11_I9_ABAORTANEUR.gz, SS, GCST90001512.tsv	0	0.0104	rs3093958	0.092	rs9272318	GCST90001512	CD25hi CD45RA- CD4 not Treg %T cell	Relative count	Treg
finngen_R11_I9_ABAORTANEUR.gz, SS, GCST90001513.tsv	0	0.0102	rs3093958	0.0987	rs9272318	GCST90001513	CD4 Treg AC	Absolute count	Treg
finngen_R11_I9_ABAORTANEUR.gz, SS, GCST90001514.tsv	0	0.0103	rs3093958	0.105	rs9272318	GCST90001514	HSC AC	Absolute count	Myeloid cell
finngen_R11_I9_ABAORTANEUR.gz, SS, GCST90001515.tsv	0	0.0106	rs3093958	0.1133	rs9272318	GCST90001515	Im MDSC AC	Absolute count	Myeloid cell
finngen_R11_I9_ABAORTANEUR.gz, SS, GCST90001516.tsv	0	0.01	rs3093958	0.1098	rs9272318	GCST90001516	Im MDSC %CD33dim HLA DR- CD66b-	Relative count	Myeloid cell
finngen_R11_I9_ABAORTANEUR.gz, SS, GCST90001517.tsv	0	0.0102	rs3093958	0.1087	rs9272318	GCST90001517	CD33br HLA DR+ AC	Absolute count	Myeloid cell
finngen_R11_I9_ABAORTANEUR.gz, SS, GCST90001518.tsv	0	0.0102	rs3093958	0.1083	rs9272318	GCST90001518	CD33br HLA DR+ CD14- AC	Absolute count	Myeloid cell
finngen_R11_I9_ABAORTANEUR.gz, SS, GCST90001519.tsv	0	0.0109	rs3093958	0.1174	rs9272318	GCST90001519	CD33br HLA DR+ CD14- %CD33br HLA DR+	Relative count	Myeloid cell
finngen_R11_I9_ABAORTANEUR.gz, SS, GCST90001520.tsv	0	0.0108	rs3093958	0.1198	rs9272318	GCST90001520	CD33br HLA DR+ CD14dim AC	Absolute count	Myeloid cell
finngen_R11_I9_ABAORTANEUR.gz, SS, GCST90001521.tsv	0	0.0107	rs3093958	0.1212	rs9272318	GCST90001521	CD33br HLA DR+ CD14dim %CD33br HLA DR+	Relative count	Myeloid cell
finngen_R11_I9_ABAORTANEUR.gz, SS, GCST90001522.tsv	0	0.0101	rs3093958	0.1149	rs9272318	GCST90001522	CD33- HLA DR- AC	Absolute count	Myeloid cell
finngen_R11_I9_ABAORTANEUR.gz, SS, GCST90001523.tsv	0	0.0105	rs3093958	0.1019	rs9272318	GCST90001523	CD33- HLA DR+ AC	Absolute count	Myeloid cell
finngen_R11_I9_ABAORTANEUR.gz, SS, GCST90001524.tsv	0	0.013	rs3132472	0.1068	rs9272318	GCST90001524	Gr MDSC AC	Absolute count	Myeloid cell
finngen_R11_I9_ABAORTANEUR.gz, SS, GCST90001525.tsv	0	0.0104	rs3093958	0.1128	rs9272318	GCST90001525	CD33dim HLA DR+ CD11b+ AC	Absolute count	Myeloid cell
finngen_R11_I9_ABAORTANEUR.gz, SS, GCST90001526.tsv	0	0.0101	rs3093958	0.1127	rs9272318	GCST90001526	CD33dim HLA DR+ CD11b+ %CD33dim HLA DR+	Relative count	Myeloid cell
finngen_R11_I9_ABAORTANEUR.gz, SS, GCST90001527.tsv	0	0.0101	rs3093958	0.1111	rs9272318	GCST90001527	CD33dim HLA DR+ CD11b- AC	Absolute count	Myeloid cell
finngen_R11_I9_ABAORTANEUR.gz, SS, GCST90001528.tsv	0	0.0101	rs3093958	0.1131	rs9272318	GCST90001528	CD33dim HLA DR+ CD11b- %CD33dim HLA DR+	Relative count	Myeloid cell
finngen_R11_I9_ABAORTANEUR.gz, SS, GCST90001529.tsv	0	0.0132	rs9267092	0.1262	rs9272318	GCST90001529	CD66b++ myeloid cell AC	Absolute count	Myeloid cell
finngen_R11_I9_ABAORTANEUR.gz, SS, GCST90001530.tsv	0	0.0349	rs4607429	0.6753	rs9272318	GCST90001530	Mo MDSC AC	Absolute count	Myeloid cell
finngen_R11_I9_ABAORTANEUR.gz, SS, GCST90001531.tsv	0	0.0113	rs3093958	0.1109	rs9272318	GCST90001531	CD33dim HLA DR- AC	Absolute count	Myeloid cell
finngen_R11_I9_ABAORTANEUR.gz, SS, GCST90001532.tsv	0	0.0111	rs3093958	0.1094	rs9272318	GCST90001532	Basophil AC	Absolute count	Myeloid cell
finngen_R11_I9_ABAORTANEUR.gz, SS, GCST90001533.tsv	0	0.0104	rs3093958	0.1065	rs9272318	GCST90001533	Basophil %CD33dim HLA DR- CD66b-	Relative count	Myeloid cell
finngen_R11_I9_ABAORTANEUR.gz, SS, GCST90001534.tsv	0	0.0098	rs3093958	0.1088	rs9272318	GCST90001534	CD45RA- CD4+ AC	Absolute count	Maturation stages of T cell
finngen_R11_I9_ABAORTANEUR.gz, SS, GCST90001535.tsv	0	0.0096	rs3093958	0.1151	rs9272318	GCST90001535	CD45RA- CD4+ %CD4+	Relative count	Maturation stages of T cell
finngen_R11_I9_ABAORTANEUR.gz, SS, GCST90001536.tsv	0	0.0098	rs3093958	0.1165	rs9272318	GCST90001536	CD45RA- CD4+ %T cell	Relative count	Maturation stages of T cell
finngen_R11_I9_ABAORTANEUR.gz, SS, GCST90001537.tsv	0	0.0114	rs3093958	0.0968	rs9272318	GCST90001537	CM CD4+ AC	Absolute count	Maturation stages of T cell
finngen_R11_I9_ABAORTANEUR.gz, SS, GCST90001538.tsv	0	0.011	rs3093958	0.0992	rs9272318	GCST90001538	CM CD4+ %CD4+	Relative count	Maturation stages of T cell
finngen_R11_I9_ABAORTANEUR.gz, SS, GCST90001539.tsv	0	0.0102	rs3093958	0.1082	rs9272318	GCST90001539	CM CD4+ %T cell	Relative count	Maturation stages of T cell
finngen_R11_I9_ABAORTANEUR.gz, SS, GCST90001540.tsv	0	0.0101	rs3093958	0.1105	rs9272318	GCST90001540	Naive CD4+ AC	Absolute count	Maturation stages of T cell
finngen_R11_I9_ABAORTANEUR.gz, SS, GCST90001541.tsv	0	0.0101	rs3093958	0.1171	rs9272318	GCST90001541	Naive CD4+ %CD4+	Relative count	Maturation stages of T cell
finngen_R11_I9_ABAORTANEUR.gz, SS, GCST90001542.tsv	0	0.0097	rs3093958	0.1168	rs9272318	GCST90001542	EM CD4+ AC	Absolute count	Maturation stages of T cell
finngen_R11_I9_ABAORTANEUR.gz, SS, GCST90001543.tsv	0	0.0109	rs3093958	0.118	rs9272318	GCST90001543	EM CD4+ %CD4+	Relative count	Maturation stages of T cell
finngen_R11_I9_ABAORTANEUR.gz, SS, GCST90001544.tsv	0	0.0113	rs3093958	0.1145	rs9272318	GCST90001544	EM CD4+ %T cell	Relative count	Maturation stages of T cell
finngen_R11_I9_ABAORTANEUR.gz, SS, GCST90001545.tsv	0	0.0097	rs3093958	0.1153	rs9272318	GCST90001545	TD CD4+ AC	Absolute count	Maturation stages of T cell
finngen_R11_I9_ABAORTANEUR.gz, SS, GCST90001546.tsv	0	0.0105	rs3093958	0.1138	rs9272318	GCST90001546	TD CD4+ %CD4+	Relative count	Maturation stages of T cell
finngen_R11_I9_ABAORTANEUR.gz, SS, GCST90001547.tsv	0	0.0106	rs3093958	0.1126	rs9272318	GCST90001547	TD CD4+ %T cell	Relative count	Maturation stages of T cell
finngen_R11_I9_ABAORTANEUR.gz, SS, GCST90001548.tsv	0	0.0101	rs3093958	0.1198	rs9272318	GCST90001548	CM CD8br AC	Absolute count	Maturation stages of T cell
finngen_R11_I9_ABAORTANEUR.gz, SS, GCST90001549.tsv	0	0.0116	rs3093958	0.1432	rs9272318	GCST90001549	CM CD8br %CD8br	Relative count	Maturation stages of T cell
finngen_R11_I9_ABAORTANEUR.gz, SS, GCST90001550.tsv	0	0.011	rs3093958	0.1396	rs9272318	GCST90001550	CM CD8br %T cell	Relative count	Maturation stages of T cell
finngen_R11_I9_ABAORTANEUR.gz, SS, GCST90001551.tsv	0	0.0145	rs9267092	0.1543	rs9272318	GCST90001551	Naive CD8br AC	Absolute count	Maturation stages of T cell
finngen_R11_I9_ABAORTANEUR.gz, SS, GCST90001552.tsv	0	0.0154	rs9267092	0.1863	rs9272318	GCST90001552	Naive CD8br %CD8br	Relative count	Maturation stages of T cell
finngen_R11_I9_ABAORTANEUR.gz, SS, GCST90001553.tsv	0	0.0154	rs9267092	0.185	rs9272318	GCST90001553	Naive CD8br %T cell	Relative count	Maturation stages of T cell
finngen_R11_I9_ABAORTANEUR.gz, SS, GCST90001554.tsv	0	0.0145	rs9267092	0.1079	rs9272318	GCST90001554	EM CD8br AC	Absolute count	Maturation stages of T cell
finngen_R11_I9_ABAORTANEUR.gz, SS, GCST90001555.tsv	0	0.0151	rs9267092	0.1251	rs9272318	GCST90001555	EM CD8br %CD8br	Relative count	Maturation stages of T cell
finngen_R11_I9_ABAORTANEUR.gz, SS, GCST90001556.tsv	0	0.0146	rs9267092	0.1122	rs9272318	GCST90001556	EM CD8br %T cell	Relative count	Maturation stages of T cell
finngen_R11_I9_ABAORTANEUR.gz, SS, GCST90001557.tsv	0	0.0113	rs9267092	0.1079	rs9272318	GCST90001557	TD CD8br AC	Absolute count	Maturation stages of T cell
finngen_R11_I9_ABAORTANEUR.gz, SS, GCST90001558.tsv	0	0.0101	rs3093958	0.1115	rs9272318	GCST90001558	TD CD8br %CD8br	Relative count	Maturation stages of T cell
finngen_R11_I9_ABAORTANEUR.gz, SS, GCST90001559.tsv	0	0.0109	rs9267092	0.1098	rs9272318	GCST90001559	TD CD8br %T cell	Relative count	Maturation stages of T cell
finngen_R11_I9_ABAORTANEUR.gz, SS, GCST90001560.tsv	0	0.0096	rs3093958	0.1134	rs9272318	GCST90001560	CD45RA+ CD8br AC	Absolute count	Maturation stages of T cell
finngen_R11_I9_ABAORTANEUR.gz, SS, GCST90001561.tsv	0	0.0147	rs9267092	0.1172	rs9272318	GCST90001561	CD45RA+ CD8br %CD8br	Relative count	Maturation stages of T cell
finngen_R11_I9_ABAORTANEUR.gz, SS, GCST90001562.tsv	0	0.0111	rs3093958	0.1122	rs9272318	GCST90001562	CD45RA+ CD8br %T cell	Relative count	Maturation stages of T cell
finngen_R11_I9_ABAORTANEUR.gz, SS, GCST90001563.tsv	0	0.0102	rs3093958	0.1417	rs9272318	GCST90001563	CM DN (CD4-CD8-) AC	Absolute count	Maturation stages of T cell
finngen_R11_I9_ABAORTANEUR.gz, SS, GCST90001564.tsv	0	0.0108	rs3093958	0.1393	rs9272318	GCST90001564	CM DN (CD4-CD8-) %DN	Relative count	Maturation stages of T cell
finngen_R11_I9_ABAORTANEUR.gz, SS, GCST90001565.tsv	0	0.0115	rs3093958	0.1547	rs9272318	GCST90001565	CM DN (CD4-CD8-) %T cell	Relative count	Maturation stages of T cell
finngen_R11_I9_ABAORTANEUR.gz, SS, GCST90001566.tsv	0	0.0095	rs3093958	0.1204	rs9272318	GCST90001566	Naive DN (CD4-CD8-) AC	Absolute count	Maturation stages of T cell
finngen_R11_I9_ABAORTANEUR.gz, SS, GCST90001567.tsv	0	0.0094	rs3093958	0.1111	rs9272318	GCST90001567	Naive DN (CD4-CD8-) %DN	Relative count	Maturation stages of T cell
finngen_R11_I9_ABAORTANEUR.gz, SS, GCST90001568.tsv	0	0.0098	rs3093958	0.1183	rs9272318	GCST90001568	Naive DN (CD4-CD8-) %T cell	Relative count	Maturation stages of T cell
finngen_R11_I9_ABAORTANEUR.gz, SS, GCST90001569.tsv	0	0.0103	rs3093958	0.1154	rs9272318	GCST90001569	EM DN (CD4-CD8-) AC	Absolute count	Maturation stages of T cell
finngen_R11_I9_ABAORTANEUR.gz, SS, GCST90001570.tsv	0	0.0094	rs3093958	0.1137	rs9272318	GCST90001570	EM DN (CD4-CD8-) %DN	Relative count	Maturation stages of T cell
finngen_R11_I9_ABAORTANEUR.gz, SS, GCST90001571.tsv	0	0.0114	rs3093958	0.1148	rs9272318	GCST90001571	EM DN (CD4-CD8-) %T cell	Relative count	Maturation stages of T cell
finngen_R11_I9_ABAORTANEUR.gz, SS, GCST90001572.tsv	0	0.0096	rs3093958	0.1085	rs9272318	GCST90001572	TD DN (CD4-CD8-) AC	Absolute count	Maturation stages of T cell
finngen_R11_I9_ABAORTANEUR.gz, SS, GCST90001573.tsv	0	0.0096	rs3093958	0.1188	rs9272318	GCST90001573	TD DN (CD4-CD8-) %DN	Relative count	Maturation stages of T cell
finngen_R11_I9_ABAORTANEUR.gz, SS, GCST90001574.tsv	0	0.01	rs3093958	0.1037	rs9272318	GCST90001574	TD DN (CD4-CD8-) %T cell	Relative count	Maturation stages of T cell
finngen_R11_I9_ABAORTANEUR.gz, SS, GCST90001575.tsv	0	0.0098	rs3093958	0.1159	rs9272318	GCST90001575	Naive CD4+ %T cell	Relative count	Maturation stages of T cell
finngen_R11_I9_ABAORTANEUR.gz, SS, GCST90001576.tsv	0	0.0095	rs3093958	0.1079	rs9272318	GCST90001576	Transitional %B cell	Relative count	B cell
finngen_R11_I9_ABAORTANEUR.gz, SS, GCST90001577.tsv	0	0.0094	rs3093958	0.1111	rs9272318	GCST90001577	Transitional AC	Absolute count	B cell
finngen_R11_I9_ABAORTANEUR.gz, SS, GCST90001578.tsv	0	0.0095	rs3093958	0.1095	rs9272318	GCST90001578	Transitional %lymphocyte	Relative count	B cell
finngen_R11_I9_ABAORTANEUR.gz, SS, GCST90001579.tsv	0	0.0095	rs3093958	0.1114	rs9272318	GCST90001579	CD14- CD16+ monocyte AC	Absolute count	Monocyte
finngen_R11_I9_ABAORTANEUR.gz, SS, GCST90001580.tsv	0	0.0096	rs3093958	0.1119	rs9272318	GCST90001580	CD14+ CD16+ monocyte AC	Absolute count	Monocyte
finngen_R11_I9_ABAORTANEUR.gz, SS, GCST90001581.tsv	0	0.0101	rs3093958	0.1282	rs9272318	GCST90001581	CD14- CD16- AC	Absolute count	Monocyte
finngen_R11_I9_ABAORTANEUR.gz, SS, GCST90001582.tsv	0	0.0115	rs3093958	0.1141	rs9272318	GCST90001582	CD14+ CD16- monocyte AC	Absolute count	Monocyte
finngen_R11_I9_ABAORTANEUR.gz, SS, GCST90001583.tsv	0	0.0107	rs3093958	0.1219	rs9272318	GCST90001583	Monocyte AC	Absolute count	Monocyte
finngen_R11_I9_ABAORTANEUR.gz, SS, GCST90001584.tsv	0	0.0102	rs3093958	0.0964	rs9272318	GCST90001584	CD14- CD16+ monocyte %monocyte	Relative count	Monocyte
finngen_R11_I9_ABAORTANEUR.gz, SS, GCST90001585.tsv	0	0.0098	rs3093958	0.1066	rs9272318	GCST90001585	CD14+ CD16+ monocyte %monocyte	Relative count	Monocyte
finngen_R11_I9_ABAORTANEUR.gz, SS, GCST90001586.tsv	0	0.0106	rs3093958	0.0937	rs9272318	GCST90001586	CD14+ CD16- monocyte %monocyte	Relative count	Monocyte
finngen_R11_I9_ABAORTANEUR.gz, SS, GCST90001587.tsv	0	0.0105	rs3093958	0.0946	rs9272318	GCST90001587	CD16+ monocyte %monocyte	Relative count	Monocyte
finngen_R11_I9_ABAORTANEUR.gz, SS, GCST90001588.tsv	0	0.0095	rs3093958	0.1092	rs9272318	GCST90001588	T/B	Relative count	TBNK
finngen_R11_I9_ABAORTANEUR.gz, SS, GCST90001589.tsv	0	0.0112	rs3093958	0.0914	rs9272318	GCST90001589	CD4/CD8br	Relative count	TBNK
finngen_R11_I9_ABAORTANEUR.gz, SS, GCST90001590.tsv	0	0.0101	rs3093958	0.1092	rs9272318	GCST90001590	CD4+ AC	Absolute count	TBNK
finngen_R11_I9_ABAORTANEUR.gz, SS, GCST90001591.tsv	0	0.0099	rs3093958	0.1047	rs9272318	GCST90001591	CD4+ %T cell	Relative count	TBNK
finngen_R11_I9_ABAORTANEUR.gz, SS, GCST90001592.tsv	0	0.0123	rs3132472	0.0879	rs9272318	GCST90001592	CD8br AC	Absolute count	TBNK
finngen_R11_I9_ABAORTANEUR.gz, SS, GCST90001593.tsv	0	0.0117	rs3093958	0.0853	rs9272318	GCST90001593	CD8br %T cell	Relative count	TBNK
finngen_R11_I9_ABAORTANEUR.gz, SS, GCST90001594.tsv	0	0.0097	rs3093958	0.1003	rs9272318	GCST90001594	DP (CD4+CD8+) AC	Absolute count	TBNK
finngen_R11_I9_ABAORTANEUR.gz, SS, GCST90001595.tsv	0	0.01	rs3093958	0.1019	rs9272318	GCST90001595	DP (CD4+CD8+) %T cell	Relative count	TBNK
finngen_R11_I9_ABAORTANEUR.gz, SS, GCST90001596.tsv	0	0.0094	rs3093958	0.1088	rs9272318	GCST90001596	CD8dim AC	Absolute count	TBNK
finngen_R11_I9_ABAORTANEUR.gz, SS, GCST90001597.tsv	0	0.0095	rs3093958	0.1156	rs9272318	GCST90001597	CD8dim %T cell	Relative count	TBNK
finngen_R11_I9_ABAORTANEUR.gz, SS, GCST90001598.tsv	0	0.0095	rs3093958	0.1119	rs9272318	GCST90001598	DN (CD4-CD8-) AC	Absolute count	TBNK
finngen_R11_I9_ABAORTANEUR.gz, SS, GCST90001599.tsv	0	0.0107	rs3093958	0.1101	rs9272318	GCST90001599	DN (CD4-CD8-) %T cell	Relative count	TBNK
finngen_R11_I9_ABAORTANEUR.gz, SS, GCST90001600.tsv	0	0.0103	rs3093958	0.0949	rs9272318	GCST90001600	Leukocyte AC	Absolute count	TBNK
finngen_R11_I9_ABAORTANEUR.gz, SS, GCST90001601.tsv	0	0.0112	rs3093958	0.1064	rs9272318	GCST90001601	Lymphocyte AC	Absolute count	TBNK
finngen_R11_I9_ABAORTANEUR.gz, SS, GCST90001602.tsv	0	0.0103	rs3093958	0.1242	rs9272318	GCST90001602	Lymphocyte %leukocyte	Relative count	TBNK
finngen_R11_I9_ABAORTANEUR.gz, SS, GCST90001603.tsv	0	0.011	rs3093958	0.1042	rs9272318	GCST90001603	T cell AC	Absolute count	TBNK
finngen_R11_I9_ABAORTANEUR.gz, SS, GCST90001604.tsv	0	0.0094	rs3093958	0.1113	rs9272318	GCST90001604	T cell %lymphocyte	Relative count	TBNK
finngen_R11_I9_ABAORTANEUR.gz, SS, GCST90001605.tsv	0	0.0099	rs3093958	0.1198	rs9272318	GCST90001605	T cell %leukocyte	Relative count	TBNK
finngen_R11_I9_ABAORTANEUR.gz, SS, GCST90001606.tsv	0	0.0097	rs3093958	0.1076	rs9272318	GCST90001606	CD4+ %leukocyte	Relative count	TBNK
finngen_R11_I9_ABAORTANEUR.gz, SS, GCST90001607.tsv	0	0.0112	rs3093958	0.0871	rs9272318	GCST90001607	CD8br %leukocyte	Relative count	TBNK
finngen_R11_I9_ABAORTANEUR.gz, SS, GCST90001608.tsv	0	0.0101	rs3093958	0.1026	rs9272318	GCST90001608	DP (CD4+CD8+) %leukocyte	Relative count	TBNK
finngen_R11_I9_ABAORTANEUR.gz, SS, GCST90001609.tsv	0	0.0114	rs3093958	0.1031	rs9272318	GCST90001609	CD4+ CD8dim AC	Absolute count	TBNK
finngen_R11_I9_ABAORTANEUR.gz, SS, GCST90001610.tsv	0	0.0128	rs3132473	0.0915	rs9272318	GCST90001610	CD4+ CD8dim %lymphocyte	Relative count	TBNK
finngen_R11_I9_ABAORTANEUR.gz, SS, GCST90001611.tsv	0	0.0129	rs3093958	0.0934	rs9272318	GCST90001611	CD4+ CD8dim %leukocyte	Relative count	TBNK
finngen_R11_I9_ABAORTANEUR.gz, SS, GCST90001612.tsv	0	0.0095	rs3093958	0.1153	rs9272318	GCST90001612	CD8dim %leukocyte	Relative count	TBNK
finngen_R11_I9_ABAORTANEUR.gz, SS, GCST90001613.tsv	0	0.0106	rs3093958	0.1119	rs9272318	GCST90001613	DN (CD4-CD8-) %leukocyte	Relative count	TBNK
finngen_R11_I9_ABAORTANEUR.gz, SS, GCST90001614.tsv	0	0.0108	rs3093958	0.0935	rs9272318	GCST90001614	CD8br and CD8dim %leukocyte	Relative count	TBNK
finngen_R11_I9_ABAORTANEUR.gz, SS, GCST90001615.tsv	0	0.0093	rs3093958	0.1095	rs9272318	GCST90001615	TCRgd AC	Absolute count	TBNK
finngen_R11_I9_ABAORTANEUR.gz, SS, GCST90001616.tsv	0	0.0101	rs3093958	0.1051	rs9272318	GCST90001616	TCRgd %T cell	Relative count	TBNK
finngen_R11_I9_ABAORTANEUR.gz, SS, GCST90001617.tsv	0	0.01	rs3093958	0.1068	rs9272318	GCST90001617	TCRgd %lymphocyte	Relative count	TBNK
finngen_R11_I9_ABAORTANEUR.gz, SS, GCST90001618.tsv	0	0.0097	rs3093958	0.1074	rs9272318	GCST90001618	HLA DR+ T cell AC	Absolute count	TBNK
finngen_R11_I9_ABAORTANEUR.gz, SS, GCST90001619.tsv	0	0.0094	rs3093958	0.1073	rs9272318	GCST90001619	HLA DR+ T cell%T cell	Relative count	TBNK
finngen_R11_I9_ABAORTANEUR.gz, SS, GCST90001620.tsv	0	0.0095	rs3093958	0.1079	rs9272318	GCST90001620	HLA DR+ T cell%lymphocyte	Relative count	TBNK
finngen_R11_I9_ABAORTANEUR.gz, SS, GCST90001621.tsv	0	0.0094	rs3093958	0.1109	rs9272318	GCST90001621	NKT AC	Absolute count	TBNK
finngen_R11_I9_ABAORTANEUR.gz, SS, GCST90001622.tsv	0	0.0096	rs3093958	0.1151	rs9272318	GCST90001622	NKT %T cell	Relative count	TBNK
finngen_R11_I9_ABAORTANEUR.gz, SS, GCST90001623.tsv	0	0.0096	rs3093958	0.1156	rs9272318	GCST90001623	NKT %lymphocyte	Relative count	TBNK
finngen_R11_I9_ABAORTANEUR.gz, SS, GCST90001624.tsv	0	0.0098	rs3093958	0.1147	rs9272318	GCST90001624	HLA DR+ CD4+ AC	Absolute count	TBNK
finngen_R11_I9_ABAORTANEUR.gz, SS, GCST90001625.tsv	0	0.0099	rs3093958	0.0905	rs9272318	GCST90001625	HLA DR+ CD4+ %T cell	Relative count	TBNK
finngen_R11_I9_ABAORTANEUR.gz, SS, GCST90001626.tsv	0	0.0098	rs3093958	0.0923	rs9272318	GCST90001626	HLA DR+ CD4+ %lymphocyte	Relative count	TBNK
finngen_R11_I9_ABAORTANEUR.gz, SS, GCST90001627.tsv	0	0.0097	rs3093958	0.1062	rs9272318	GCST90001627	HLA DR+ CD8br AC	Absolute count	TBNK
finngen_R11_I9_ABAORTANEUR.gz, SS, GCST90001628.tsv	0	0.0093	rs3093958	0.1117	rs9272318	GCST90001628	HLA DR+ CD8br %T cell	Relative count	TBNK
finngen_R11_I9_ABAORTANEUR.gz, SS, GCST90001629.tsv	0	0.0094	rs3093958	0.1119	rs9272318	GCST90001629	HLA DR+ CD8br %lymphocyte	Relative count	TBNK
finngen_R11_I9_ABAORTANEUR.gz, SS, GCST90001630.tsv	0	0.0108	rs3093958	0.0906	rs9272318	GCST90001630	CD8br NKT AC	Absolute count	TBNK
finngen_R11_I9_ABAORTANEUR.gz, SS, GCST90001631.tsv	0	0.0101	rs3093958	0.0976	rs9272318	GCST90001631	CD8br NKT %T cell	Relative count	TBNK
finngen_R11_I9_ABAORTANEUR.gz, SS, GCST90001632.tsv	0	0.01	rs3093958	0.0978	rs9272318	GCST90001632	CD8br NKT %lymphocyte	Relative count	TBNK
finngen_R11_I9_ABAORTANEUR.gz, SS, GCST90001633.tsv	0	0.0094	rs3093958	0.1123	rs9272318	GCST90001633	CD8dim NKT AC	Absolute count	TBNK
finngen_R11_I9_ABAORTANEUR.gz, SS, GCST90001634.tsv	0	0.0096	rs3093958	0.1143	rs9272318	GCST90001634	CD8dim NKT %T cell	Relative count	TBNK
finngen_R11_I9_ABAORTANEUR.gz, SS, GCST90001635.tsv	0	0.0096	rs3093958	0.1146	rs9272318	GCST90001635	CD8dim NKT %lymphocyte	Relative count	TBNK
finngen_R11_I9_ABAORTANEUR.gz, SS, GCST90001636.tsv	0	0.0094	rs3093958	0.1116	rs9272318	GCST90001636	DN (CD4-CD8-) NKT AC	Absolute count	TBNK
finngen_R11_I9_ABAORTANEUR.gz, SS, GCST90001637.tsv	0	0.0097	rs3093958	0.1089	rs9272318	GCST90001637	DN (CD4-CD8-) NKT %T cell	Relative count	TBNK
finngen_R11_I9_ABAORTANEUR.gz, SS, GCST90001638.tsv	0	0.0096	rs3093958	0.1095	rs9272318	GCST90001638	DN (CD4-CD8-) NKT %lymphocyte	Relative count	TBNK
finngen_R11_I9_ABAORTANEUR.gz, SS, GCST90001639.tsv	0	0.0105	rs3093958	0.1111	rs9272318	GCST90001639	CD3- lymphocyte AC	Absolute count	TBNK
finngen_R11_I9_ABAORTANEUR.gz, SS, GCST90001640.tsv	0	0.0094	rs3093958	0.1113	rs9272318	GCST90001640	CD3- lymphocyte %lymphocyte	Relative count	TBNK
finngen_R11_I9_ABAORTANEUR.gz, SS, GCST90001641.tsv	0	0.0099	rs3093958	0.1187	rs9272318	GCST90001641	CD3- lymphocyte %leukocyte	Relative count	TBNK
finngen_R11_I9_ABAORTANEUR.gz, SS, GCST90001642.tsv	0	0.0104	rs9267092	0.0974	rs9272318	GCST90001642	B cell AC	Absolute count	TBNK
finngen_R11_I9_ABAORTANEUR.gz, SS, GCST90001643.tsv	0	0.0095	rs3093958	0.1023	rs9272318	GCST90001643	B cell % CD3- lymphocyte	Relative count	TBNK
finngen_R11_I9_ABAORTANEUR.gz, SS, GCST90001644.tsv	0	0.0096	rs3093958	0.1079	rs9272318	GCST90001644	B cell %lymphocyte	Relative count	TBNK
finngen_R11_I9_ABAORTANEUR.gz, SS, GCST90001645.tsv	0	0.0097	rs3093958	0.1251	rs9272318	GCST90001645	NK AC	Absolute count	TBNK
finngen_R11_I9_ABAORTANEUR.gz, SS, GCST90001646.tsv	0	0.0096	rs3093958	0.0961	rs9272318	GCST90001646	NK %CD3- lymphocyte	Relative count	TBNK
finngen_R11_I9_ABAORTANEUR.gz, SS, GCST90001647.tsv	0	0.0095	rs3093958	0.0992	rs9272318	GCST90001647	NK %lymphocyte	Relative count	TBNK
finngen_R11_I9_ABAORTANEUR.gz, SS, GCST90001648.tsv	0	0.0117	rs3093958	0.1374	rs9272318	GCST90001648	HLA DR+ NK AC	Absolute count	TBNK
finngen_R11_I9_ABAORTANEUR.gz, SS, GCST90001649.tsv	0	0.0119	rs3132472	0.1223	rs9272318	GCST90001649	HLA DR+ NK %NK	Relative count	TBNK
finngen_R11_I9_ABAORTANEUR.gz, SS, GCST90001650.tsv	0	0.0115	rs3093958	0.141	rs9272318	GCST90001650	HLA DR+ NK %CD3- lymphocyte	Relative count	TBNK
finngen_R11_I9_ABAORTANEUR.gz, SS, GCST90001651.tsv	0	0.0096	rs3093958	0.1087	rs9272318	GCST90001651	Granulocyte AC	Absolute count	TBNK
finngen_R11_I9_ABAORTANEUR.gz, SS, GCST90001652.tsv	0	0.0106	rs3093958	0.1273	rs9272318	GCST90001652	Granulocyte %leukocyte	Relative count	TBNK
finngen_R11_I9_ABAORTANEUR.gz, SS, GCST90001653.tsv	0	0.0102	rs3093958	0.1202	rs9272318	GCST90001653	CD28- DN (CD4-CD8-) %DN	Relative count	Treg
finngen_R11_I9_ABAORTANEUR.gz, SS, GCST90001654.tsv	0	0.0095	rs3093958	0.1112	rs9272318	GCST90001654	CD28- DN (CD4-CD8-) AC	Absolute count	Treg
finngen_R11_I9_ABAORTANEUR.gz, SS, GCST90001655.tsv	0	0.013	rs3093958	0.127	rs9272318	GCST90001655	CD28+ DN (CD4-CD8-) %T cell	Relative count	Treg
finngen_R11_I9_ABAORTANEUR.gz, SS, GCST90001656.tsv	0	0.0102	rs3093958	0.1202	rs9272318	GCST90001656	CD28+ DN (CD4-CD8-) %DN	Relative count	Treg
finngen_R11_I9_ABAORTANEUR.gz, SS, GCST90001657.tsv	0	0.0117	rs3093958	0.1334	rs9272318	GCST90001657	CD28+ DN (CD4-CD8-) AC	Absolute count	Treg
finngen_R11_I9_ABAORTANEUR.gz, SS, GCST90001658.tsv	0	0.0105	rs3093958	0.1098	rs9272318	GCST90001658	CD39+ CD4+ %T cell	Relative count	Treg
finngen_R11_I9_ABAORTANEUR.gz, SS, GCST90001659.tsv	0	0.0108	rs3093958	0.1112	rs9272318	GCST90001659	CD39+ CD4+ %CD4+	Relative count	Treg
finngen_R11_I9_ABAORTANEUR.gz, SS, GCST90001660.tsv	0	0.0121	rs9267092	0.109	rs9272318	GCST90001660	CD39+ CD4+ AC	Absolute count	Treg
finngen_R11_I9_ABAORTANEUR.gz, SS, GCST90001661.tsv	0	0.0098	rs3093958	0.1094	rs9272318	GCST90001661	CD28- CD8dim %T cell	Relative count	Treg
finngen_R11_I9_ABAORTANEUR.gz, SS, GCST90001662.tsv	0	0.0111	rs3093958	0.114	rs9272318	GCST90001662	CD28- CD8dim %CD8dim	Relative count	Treg
finngen_R11_I9_ABAORTANEUR.gz, SS, GCST90001663.tsv	0	0.01	rs3093958	0.1068	rs9272318	GCST90001663	CD28- CD8dim AC	Absolute count	Treg
finngen_R11_I9_ABAORTANEUR.gz, SS, GCST90001664.tsv	0	0.0108	rs3093958	0.1327	rs9272318	GCST90001664	CD28+ CD45RA+ CD8dim %T cell	Relative count	Treg
finngen_R11_I9_ABAORTANEUR.gz, SS, GCST90001665.tsv	0	0.0099	rs3093958	0.1174	rs9272318	GCST90001665	CD28+ CD45RA+ CD8dim %CD8dim	Relative count	Treg
finngen_R11_I9_ABAORTANEUR.gz, SS, GCST90001666.tsv	0	0.0099	rs3093958	0.1263	rs9272318	GCST90001666	CD28+ CD45RA+ CD8dim AC	Absolute count	Treg
finngen_R11_I9_ABAORTANEUR.gz, SS, GCST90001667.tsv	0	0.0111	rs3093958	0.1269	rs9272318	GCST90001667	CD28+ CD45RA- CD8dim %T cell	Relative count	Treg
finngen_R11_I9_ABAORTANEUR.gz, SS, GCST90001668.tsv	0	0.0111	rs3093958	0.1112	rs9272318	GCST90001668	CD28+ CD45RA- CD8dim %CD8dim	Relative count	Treg
finngen_R11_I9_ABAORTANEUR.gz, SS, GCST90001669.tsv	0	0.01	rs3093958	0.1261	rs9272318	GCST90001669	CD28+ CD45RA- CD8dim AC	Absolute count	Treg
finngen_R11_I9_ABAORTANEUR.gz, SS, GCST90001670.tsv	0	0.0105	rs3093958	0.1048	rs9272318	GCST90001670	CD39+ CD8br %T cell	Relative count	Treg
finngen_R11_I9_ABAORTANEUR.gz, SS, GCST90001671.tsv	0	0.0099	rs3093958	0.1093	rs9272318	GCST90001671	CD39+ CD8br %CD8br	Relative count	Treg
finngen_R11_I9_ABAORTANEUR.gz, SS, GCST90001672.tsv	0	0.0114	rs3132472	0.1098	rs9272318	GCST90001672	CD39+ CD8br AC	Absolute count	Treg
finngen_R11_I9_ABAORTANEUR.gz, SS, GCST90001673.tsv	0	0.0093	rs3093958	0.1117	rs9272318	GCST90001673	CD28- CD127- CD25++ CD8br %T cell	Relative count	Treg
finngen_R11_I9_ABAORTANEUR.gz, SS, GCST90001674.tsv	0	0.0098	rs3093958	0.1075	rs9272318	GCST90001674	CD28- CD127- CD25++ CD8br %CD8br	Relative count	Treg
finngen_R11_I9_ABAORTANEUR.gz, SS, GCST90001675.tsv	0	0.0093	rs3093958	0.1117	rs9272318	GCST90001675	CD28- CD127- CD25++ CD8br AC	Absolute count	Treg
finngen_R11_I9_ABAORTANEUR.gz, SS, GCST90001676.tsv	0	0.0093	rs3093958	0.1111	rs9272318	GCST90001676	CD28- CD25++ CD8br %T cell	Relative count	Treg
finngen_R11_I9_ABAORTANEUR.gz, SS, GCST90001677.tsv	0	0.0099	rs3093958	0.102	rs9272318	GCST90001677	CD28- CD25++ CD8br %CD8br	Relative count	Treg
finngen_R11_I9_ABAORTANEUR.gz, SS, GCST90001678.tsv	0	0.0094	rs3093958	0.1094	rs9272318	GCST90001678	CD28- CD25++ CD8br AC	Absolute count	Treg
finngen_R11_I9_ABAORTANEUR.gz, SS, GCST90001679.tsv	0	0.0099	rs3093958	0.107	rs9272318	GCST90001679	CD25++ CD8br %T cell	Relative count	Treg
finngen_R11_I9_ABAORTANEUR.gz, SS, GCST90001680.tsv	0	0.0105	rs3093958	0.1203	rs9272318	GCST90001680	CD25++ CD8br %CD8br	Relative count	Treg
finngen_R11_I9_ABAORTANEUR.gz, SS, GCST90001681.tsv	0	0.0096	rs3093958	0.1106	rs9272318	GCST90001681	CD25++ CD8br AC	Absolute count	Treg
finngen_R11_I9_ABAORTANEUR.gz, SS, GCST90001682.tsv	0	0.0112	rs3093958	0.0984	rs9272318	GCST90001682	CD127- CD8br %T cell	Relative count	Treg
finngen_R11_I9_ABAORTANEUR.gz, SS, GCST90001683.tsv	0	0.0112	rs3093958	0.1093	rs9272318	GCST90001683	CD127- CD8br %CD8br	Relative count	Treg
finngen_R11_I9_ABAORTANEUR.gz, SS, GCST90001684.tsv	0	0.0113	rs3093958	0.0967	rs9272318	GCST90001684	CD127- CD8br AC	Absolute count	Treg
finngen_R11_I9_ABAORTANEUR.gz, SS, GCST90001685.tsv	0	0.0147	rs9267092	0.111	rs9272318	GCST90001685	CD28- CD8br %T cell	Relative count	Treg
finngen_R11_I9_ABAORTANEUR.gz, SS, GCST90001686.tsv	0	0.0154	rs3132473	0.1133	rs9272318	GCST90001686	CD28- CD8br %CD8br	Relative count	Treg
finngen_R11_I9_ABAORTANEUR.gz, SS, GCST90001687.tsv	0	0.0145	rs9267092	0.1102	rs9272318	GCST90001687	CD28- CD8br AC	Absolute count	Treg
finngen_R11_I9_ABAORTANEUR.gz, SS, GCST90001688.tsv	0	0.0151	rs9267092	0.1501	rs9272318	GCST90001688	CD28+ CD45RA+ CD8br %T cell	Relative count	Treg
finngen_R11_I9_ABAORTANEUR.gz, SS, GCST90001689.tsv	0	0.0152	rs9267092	0.1577	rs9272318	GCST90001689	CD28+ CD45RA+ CD8br %CD8br	Relative count	Treg
finngen_R11_I9_ABAORTANEUR.gz, SS, GCST90001690.tsv	0	0.0134	rs3093958	0.1334	rs9272318	GCST90001690	CD28+ CD45RA+ CD8br AC	Absolute count	Treg
finngen_R11_I9_ABAORTANEUR.gz, SS, GCST90001691.tsv	0	0.0102	rs3093958	0.1203	rs9272318	GCST90001691	CD28+ CD45RA- CD8br %T cell	Relative count	Treg
finngen_R11_I9_ABAORTANEUR.gz, SS, GCST90001692.tsv	0	0.0125	rs3093958	0.1091	rs9272318	GCST90001692	CD28+ CD45RA- CD8br %CD8br	Relative count	Treg
finngen_R11_I9_ABAORTANEUR.gz, SS, GCST90001693.tsv	0	0.0095	rs3093958	0.1143	rs9272318	GCST90001693	CD28+ CD45RA- CD8br AC	Absolute count	Treg
finngen_R11_I9_ABAORTANEUR.gz, SS, GCST90001694.tsv	0	0.0097	rs3093958	0.11	rs9272318	GCST90001694	CD28- DN (CD4-CD8-) %T cell	Relative count	Treg
finngen_R11_I9_ABAORTANEUR.gz, SS, GCST90001695.tsv	0	0.0111	rs3093958	0.1099	rs9272318	GCST90001695	CD45RA- CD28- CD8br AC	Absolute count	Treg
finngen_R11_I9_ABAORTANEUR.gz, SS, GCST90001696.tsv	0	0.0113	rs3093958	0.1095	rs9272318	GCST90001696	CD45RA- CD28- CD8br %CD8br	Relative count	Treg
finngen_R11_I9_ABAORTANEUR.gz, SS, GCST90001697.tsv	0	0.0118	rs3093958	0.1081	rs9272318	GCST90001697	CD45RA- CD28- CD8br %T cell	Relative count	Treg
finngen_R11_I9_ABAORTANEUR.gz, SS, GCST90001698.tsv	0	0.0111	rs3093958	0.1099	rs9272318	GCST90001698	CD45RA+ CD28- CD8br AC	Absolute count	Treg
finngen_R11_I9_ABAORTANEUR.gz, SS, GCST90001699.tsv	0	0.0112	rs3093958	0.11	rs9272318	GCST90001699	CD45RA+ CD28- CD8br %CD8br	Relative count	Treg
finngen_R11_I9_ABAORTANEUR.gz, SS, GCST90001700.tsv	0	0.0113	rs3093958	0.1102	rs9272318	GCST90001700	CD45RA+ CD28- CD8br %T cell	Relative count	Treg
finngen_R11_I9_ABAORTANEUR.gz, SS, GCST90001701.tsv	0	0.0123	rs3093958	0.1257	rs9272318	GCST90001701	BAFF-R on CD20- CD38-	MFI	B cell
finngen_R11_I9_ABAORTANEUR.gz, SS, GCST90001702.tsv	0	0.0115	rs3093958	0.1237	rs9272318	GCST90001702	BAFF-R on CD24+ CD27+	MFI	B cell
finngen_R11_I9_ABAORTANEUR.gz, SS, GCST90001703.tsv	0	0.0121	rs3093958	0.1233	rs9272318	GCST90001703	BAFF-R on IgD+ CD24+	MFI	B cell
finngen_R11_I9_ABAORTANEUR.gz, SS, GCST90001704.tsv	0	0.0131	rs3093958	0.1298	rs9272318	GCST90001704	BAFF-R on IgD+ CD24-	MFI	B cell
finngen_R11_I9_ABAORTANEUR.gz, SS, GCST90001705.tsv	0	0.0124	rs3093958	0.1277	rs9272318	GCST90001705	BAFF-R on IgD+ CD38-	MFI	B cell
finngen_R11_I9_ABAORTANEUR.gz, SS, GCST90001706.tsv	0	0.0111	rs3093958	0.1108	rs9272318	GCST90001706	BAFF-R on IgD+ CD38- naive	MFI	B cell
finngen_R11_I9_ABAORTANEUR.gz, SS, GCST90001707.tsv	0	0.0104	rs3093958	0.1107	rs9272318	GCST90001707	BAFF-R on IgD+ CD38- unsw mem	MFI	B cell
finngen_R11_I9_ABAORTANEUR.gz, SS, GCST90001708.tsv	0	0.0116	rs3093958	0.1143	rs9272318	GCST90001708	BAFF-R on IgD+ CD38br	MFI	B cell
finngen_R11_I9_ABAORTANEUR.gz, SS, GCST90001709.tsv	0	0.0134	rs3093958	0.1306	rs9272318	GCST90001709	BAFF-R on IgD+ CD38dim	MFI	B cell
finngen_R11_I9_ABAORTANEUR.gz, SS, GCST90001710.tsv	0	0.012	rs3093958	0.1246	rs9272318	GCST90001710	BAFF-R on IgD- CD24-	MFI	B cell
finngen_R11_I9_ABAORTANEUR.gz, SS, GCST90001711.tsv	0	0.0129	rs3093958	0.1284	rs9272318	GCST90001711	BAFF-R on IgD- CD27-	MFI	B cell
finngen_R11_I9_ABAORTANEUR.gz, SS, GCST90001712.tsv	0	0.0116	rs3093958	0.1223	rs9272318	GCST90001712	BAFF-R on IgD- CD38-	MFI	B cell
finngen_R11_I9_ABAORTANEUR.gz, SS, GCST90001713.tsv	0	0.0093	rs3093958	0.1141	rs9272318	GCST90001713	BAFF-R on IgD- CD38br	MFI	B cell
finngen_R11_I9_ABAORTANEUR.gz, SS, GCST90001714.tsv	0	0.0117	rs3093958	0.1208	rs9272318	GCST90001714	BAFF-R on IgD- CD38dim	MFI	B cell
finngen_R11_I9_ABAORTANEUR.gz, SS, GCST90001715.tsv	0	0.0119	rs3093958	0.126	rs9272318	GCST90001715	BAFF-R on memory B cell	MFI	B cell
finngen_R11_I9_ABAORTANEUR.gz, SS, GCST90001716.tsv	0	0.0128	rs3093958	0.1245	rs9272318	GCST90001716	BAFF-R on naive-mature B cell	MFI	B cell
finngen_R11_I9_ABAORTANEUR.gz, SS, GCST90001717.tsv	0	0.012	rs3093958	0.1315	rs9272318	GCST90001717	BAFF-R on unsw mem	MFI	B cell
finngen_R11_I9_ABAORTANEUR.gz, SS, GCST90001718.tsv	0	0.0116	rs3093958	0.1238	rs9272318	GCST90001718	BAFF-R on sw mem	MFI	B cell
finngen_R11_I9_ABAORTANEUR.gz, SS, GCST90001719.tsv	0	0.0132	rs3093958	0.1291	rs9272318	GCST90001719	BAFF-R on IgD+	MFI	B cell
finngen_R11_I9_ABAORTANEUR.gz, SS, GCST90001720.tsv	0	0.0114	rs3093958	0.1096	rs9272318	GCST90001720	BAFF-R on transitional	MFI	B cell
finngen_R11_I9_ABAORTANEUR.gz, SS, GCST90001721.tsv	0	0.0107	rs3093958	0.1312	rs9272318	GCST90001721	CD19 on CD20-	MFI	B cell
finngen_R11_I9_ABAORTANEUR.gz, SS, GCST90001722.tsv	0	0.0102	rs3093958	0.1411	rs9272318	GCST90001722	CD19 on CD20- CD38-	MFI	B cell
finngen_R11_I9_ABAORTANEUR.gz, SS, GCST90001723.tsv	0	0.0101	rs3093958	0.0918	rs9272318	GCST90001723	CD19 on CD24+ CD27+	MFI	B cell
finngen_R11_I9_ABAORTANEUR.gz, SS, GCST90001724.tsv	0	0.0107	rs3093958	0.0789	rs9272318	GCST90001724	CD19 on IgD+ CD24+	MFI	B cell
finngen_R11_I9_ABAORTANEUR.gz, SS, GCST90001725.tsv	0	0.0101	rs3093958	0.0909	rs9272318	GCST90001725	CD19 on IgD+ CD24-	MFI	B cell
finngen_R11_I9_ABAORTANEUR.gz, SS, GCST90001726.tsv	0	0.01	rs3093958	0.0954	rs9272318	GCST90001726	CD19 on IgD+ CD38-	MFI	B cell
finngen_R11_I9_ABAORTANEUR.gz, SS, GCST90001727.tsv	0	0.01	rs3093958	0.1103	rs9272318	GCST90001727	CD19 on IgD+ CD38- naive	MFI	B cell
finngen_R11_I9_ABAORTANEUR.gz, SS, GCST90001728.tsv	0	0.0103	rs3093958	0.0988	rs9272318	GCST90001728	CD19 on IgD+ CD38- unsw mem	MFI	B cell
finngen_R11_I9_ABAORTANEUR.gz, SS, GCST90001729.tsv	0	0.0096	rs3093958	0.113	rs9272318	GCST90001729	CD19 on IgD+ CD38br	MFI	B cell
finngen_R11_I9_ABAORTANEUR.gz, SS, GCST90001730.tsv	0	0.0101	rs3093958	0.0923	rs9272318	GCST90001730	CD19 on IgD+ CD38dim	MFI	B cell
finngen_R11_I9_ABAORTANEUR.gz, SS, GCST90001731.tsv	0	0.0127	rs9267092	0.1164	rs9272318	GCST90001731	CD19 on IgD- CD24-	MFI	B cell
finngen_R11_I9_ABAORTANEUR.gz, SS, GCST90001732.tsv	0	0.012	rs9267092	0.1113	rs9272318	GCST90001732	CD19 on IgD- CD27-	MFI	B cell
finngen_R11_I9_ABAORTANEUR.gz, SS, GCST90001733.tsv	0	0.0118	rs3132472	0.1169	rs9272318	GCST90001733	CD19 on IgD- CD38-	MFI	B cell
finngen_R11_I9_ABAORTANEUR.gz, SS, GCST90001734.tsv	0	0.0094	rs3093958	0.1093	rs9272318	GCST90001734	CD19 on IgD- CD38br	MFI	B cell
finngen_R11_I9_ABAORTANEUR.gz, SS, GCST90001735.tsv	0	0.0103	rs3093958	0.108	rs9272318	GCST90001735	CD19 on IgD- CD38dim	MFI	B cell
finngen_R11_I9_ABAORTANEUR.gz, SS, GCST90001736.tsv	0	0.01	rs3093958	0.0947	rs9272318	GCST90001736	CD19 on memory B cell	MFI	B cell
finngen_R11_I9_ABAORTANEUR.gz, SS, GCST90001737.tsv	0	0.0099	rs3093958	0.0958	rs9272318	GCST90001737	CD19 on naive-mature B cell	MFI	B cell
finngen_R11_I9_ABAORTANEUR.gz, SS, GCST90001738.tsv	0	0.0106	rs3093958	0.0793	rs9272318	GCST90001738	CD19 on unsw mem	MFI	B cell
finngen_R11_I9_ABAORTANEUR.gz, SS, GCST90001739.tsv	0	0.012	rs3093958	0.156	rs9272318	GCST90001739	CD19 on PB/PC	MFI	B cell
finngen_R11_I9_ABAORTANEUR.gz, SS, GCST90001740.tsv	0	0.0105	rs3093958	0.1093	rs9272318	GCST90001740	CD19 on sw mem	MFI	B cell
finngen_R11_I9_ABAORTANEUR.gz, SS, GCST90001741.tsv	0	0.0105	rs3093958	0.0827	rs9272318	GCST90001741	CD19 on IgD+	MFI	B cell
finngen_R11_I9_ABAORTANEUR.gz, SS, GCST90001742.tsv	0	0.0101	rs3093958	0.1022	rs9272318	GCST90001742	CD19 on transitional	MFI	B cell
finngen_R11_I9_ABAORTANEUR.gz, SS, GCST90001743.tsv	0	0.0133	rs3093958	0.1377	rs9272318	GCST90001743	CD20 on B cell	MFI	B cell
finngen_R11_I9_ABAORTANEUR.gz, SS, GCST90001744.tsv	0	0.0121	rs3093958	0.1172	rs9272318	GCST90001744	CD20 on CD20- CD38-	MFI	B cell
finngen_R11_I9_ABAORTANEUR.gz, SS, GCST90001745.tsv	0	0.0138	rs3093958	0.1564	rs9272318	GCST90001745	CD20 on CD24+ CD27+	MFI	B cell
finngen_R11_I9_ABAORTANEUR.gz, SS, GCST90001746.tsv	0	0.0126	rs3132472	0.1331	rs9272318	GCST90001746	CD20 on IgD+ CD24+	MFI	B cell
finngen_R11_I9_ABAORTANEUR.gz, SS, GCST90001747.tsv	0	0.0107	rs3093958	0.1222	rs9272318	GCST90001747	CD20 on IgD+ CD24-	MFI	B cell
finngen_R11_I9_ABAORTANEUR.gz, SS, GCST90001748.tsv	0	0.0126	rs3132472	0.1304	rs9272318	GCST90001748	CD20 on IgD+ CD38-	MFI	B cell
finngen_R11_I9_ABAORTANEUR.gz, SS, GCST90001749.tsv	0	0.011	rs3093958	0.1247	rs9272318	GCST90001749	CD20 on IgD+ CD38- naive	MFI	B cell
finngen_R11_I9_ABAORTANEUR.gz, SS, GCST90001750.tsv	0	0.012	rs3093958	0.115	rs9272318	GCST90001750	CD20 on IgD+ CD38- unsw mem	MFI	B cell
finngen_R11_I9_ABAORTANEUR.gz, SS, GCST90001751.tsv	0	0.0097	rs3093958	0.1076	rs9272318	GCST90001751	CD20 on IgD+ CD38br	MFI	B cell
finngen_R11_I9_ABAORTANEUR.gz, SS, GCST90001752.tsv	0	0.0122	rs3093958	0.122	rs9272318	GCST90001752	CD20 on IgD+ CD38dim	MFI	B cell
finngen_R11_I9_ABAORTANEUR.gz, SS, GCST90001753.tsv	0	0.0153	rs9267092	0.1263	rs9272318	GCST90001753	CD20 on IgD- CD24-	MFI	B cell
finngen_R11_I9_ABAORTANEUR.gz, SS, GCST90001754.tsv	7.00E-04	0.0187	rs7750641	0.5226	rs9272318	GCST90001754	CD20 on IgD- CD27-	MFI	B cell
finngen_R11_I9_ABAORTANEUR.gz, SS, GCST90001755.tsv	0	0.0147	rs3093958	0.1303	rs9272318	GCST90001755	CD20 on IgD- CD38-	MFI	B cell
finngen_R11_I9_ABAORTANEUR.gz, SS, GCST90001756.tsv	0	0.0108	rs3093958	0.13	rs9272318	GCST90001756	CD20 on IgD- CD38br	MFI	B cell
finngen_R11_I9_ABAORTANEUR.gz, SS, GCST90001757.tsv	0	0.0149	rs3093958	0.1693	rs9272318	GCST90001757	CD20 on IgD- CD38dim	MFI	B cell
finngen_R11_I9_ABAORTANEUR.gz, SS, GCST90001758.tsv	0	0.0141	rs3093958	0.1545	rs9272318	GCST90001758	CD20 on memory B cell	MFI	B cell
finngen_R11_I9_ABAORTANEUR.gz, SS, GCST90001759.tsv	0	0.0128	rs3093958	0.1367	rs9272318	GCST90001759	CD20 on naive-mature B cell	MFI	B cell
finngen_R11_I9_ABAORTANEUR.gz, SS, GCST90001760.tsv	0	0.0115	rs3093958	0.1226	rs9272318	GCST90001760	CD20 on unsw mem	MFI	B cell
finngen_R11_I9_ABAORTANEUR.gz, SS, GCST90001761.tsv	0	0.0145	rs3093958	0.1612	rs9272318	GCST90001761	CD20 on sw mem	MFI	B cell
finngen_R11_I9_ABAORTANEUR.gz, SS, GCST90001762.tsv	0	0.0112	rs3093958	0.1185	rs9272318	GCST90001762	CD20 on IgD+	MFI	B cell
finngen_R11_I9_ABAORTANEUR.gz, SS, GCST90001763.tsv	0	0.0105	rs3093958	0.1086	rs9272318	GCST90001763	CD20 on transitional	MFI	B cell
finngen_R11_I9_ABAORTANEUR.gz, SS, GCST90001764.tsv	0	0.0117	rs3132472	0.1094	rs9272318	GCST90001764	CD24 on CD24+ CD27+	MFI	B cell
finngen_R11_I9_ABAORTANEUR.gz, SS, GCST90001765.tsv	0	0.0128	rs3132472	0.111	rs9272318	GCST90001765	CD24 on IgD+ CD24+	MFI	B cell
finngen_R11_I9_ABAORTANEUR.gz, SS, GCST90001766.tsv	0	0.0097	rs3093958	0.1115	rs9272318	GCST90001766	CD24 on IgD+ CD38-	MFI	B cell
finngen_R11_I9_ABAORTANEUR.gz, SS, GCST90001767.tsv	0	0.0101	rs3093958	0.1065	rs9272318	GCST90001767	CD24 on IgD+ CD38- unsw mem	MFI	B cell
finngen_R11_I9_ABAORTANEUR.gz, SS, GCST90001768.tsv	0	0.0094	rs3093958	0.1142	rs9272318	GCST90001768	CD24 on IgD+ CD38br	MFI	B cell
finngen_R11_I9_ABAORTANEUR.gz, SS, GCST90001769.tsv	0	0.0095	rs3093958	0.1138	rs9272318	GCST90001769	CD24 on IgD- CD38-	MFI	B cell
finngen_R11_I9_ABAORTANEUR.gz, SS, GCST90001770.tsv	0	0.0099	rs3093958	0.1031	rs9272318	GCST90001770	CD24 on IgD- CD38dim	MFI	B cell
finngen_R11_I9_ABAORTANEUR.gz, SS, GCST90001771.tsv	0	0.0115	rs3093958	0.1087	rs9272318	GCST90001771	CD24 on memory B cell	MFI	B cell
finngen_R11_I9_ABAORTANEUR.gz, SS, GCST90001772.tsv	0	0.0114	rs3093958	0.1037	rs9272318	GCST90001772	CD24 on unsw mem	MFI	B cell
finngen_R11_I9_ABAORTANEUR.gz, SS, GCST90001773.tsv	0	0.0096	rs3093958	0.1079	rs9272318	GCST90001773	CD24 on sw mem	MFI	B cell
finngen_R11_I9_ABAORTANEUR.gz, SS, GCST90001774.tsv	0	0.01	rs3093958	0.1187	rs9272318	GCST90001774	CD24 on transitional	MFI	B cell
finngen_R11_I9_ABAORTANEUR.gz, SS, GCST90001775.tsv	0	0.0104	rs3093958	0.1062	rs9272318	GCST90001775	CD25 on B cell	MFI	B cell
finngen_R11_I9_ABAORTANEUR.gz, SS, GCST90001776.tsv	0	0.0094	rs3093958	0.1113	rs9272318	GCST90001776	CD25 on CD20- CD38-	MFI	B cell
finngen_R11_I9_ABAORTANEUR.gz, SS, GCST90001777.tsv	0	0.0096	rs3093958	0.1113	rs9272318	GCST90001777	CD25 on CD24+ CD27+	MFI	B cell
finngen_R11_I9_ABAORTANEUR.gz, SS, GCST90001778.tsv	0	0.0096	rs3093958	0.1096	rs9272318	GCST90001778	CD25 on IgD+ CD24+	MFI	B cell
finngen_R11_I9_ABAORTANEUR.gz, SS, GCST90001779.tsv	0	0.0106	rs3093958	0.1139	rs9272318	GCST90001779	CD25 on IgD+ CD24-	MFI	B cell
finngen_R11_I9_ABAORTANEUR.gz, SS, GCST90001780.tsv	0	0.0096	rs3093958	0.1074	rs9272318	GCST90001780	CD25 on IgD+ CD38-	MFI	B cell
finngen_R11_I9_ABAORTANEUR.gz, SS, GCST90001781.tsv	0	0.0114	rs3093958	0.1342	rs9272318	GCST90001781	CD25 on IgD+ CD38- naive	MFI	B cell
finngen_R11_I9_ABAORTANEUR.gz, SS, GCST90001782.tsv	0	0.0101	rs3093958	0.1069	rs9272318	GCST90001782	CD25 on IgD+ CD38- unsw mem	MFI	B cell
finngen_R11_I9_ABAORTANEUR.gz, SS, GCST90001783.tsv	0	0.0096	rs3093958	0.1084	rs9272318	GCST90001783	CD25 on IgD+ CD38br	MFI	B cell
finngen_R11_I9_ABAORTANEUR.gz, SS, GCST90001784.tsv	0	0.0101	rs3093958	0.1109	rs9272318	GCST90001784	CD25 on IgD+ CD38dim	MFI	B cell
finngen_R11_I9_ABAORTANEUR.gz, SS, GCST90001785.tsv	0	0.0094	rs3093958	0.1111	rs9272318	GCST90001785	CD25 on IgD- CD24-	MFI	B cell
finngen_R11_I9_ABAORTANEUR.gz, SS, GCST90001786.tsv	0	0.0095	rs3093958	0.1112	rs9272318	GCST90001786	CD25 on IgD- CD27-	MFI	B cell
finngen_R11_I9_ABAORTANEUR.gz, SS, GCST90001787.tsv	0	0.0093	rs3093958	0.1134	rs9272318	GCST90001787	CD25 on IgD- CD38-	MFI	B cell
finngen_R11_I9_ABAORTANEUR.gz, SS, GCST90001788.tsv	0	0.0097	rs3093958	0.1279	rs9272318	GCST90001788	CD25 on IgD- CD38br	MFI	B cell
finngen_R11_I9_ABAORTANEUR.gz, SS, GCST90001789.tsv	0	0.0096	rs3093958	0.1086	rs9272318	GCST90001789	CD25 on IgD- CD38dim	MFI	B cell
finngen_R11_I9_ABAORTANEUR.gz, SS, GCST90001790.tsv	0	0.0098	rs3093958	0.1091	rs9272318	GCST90001790	CD25 on memory B cell	MFI	B cell
finngen_R11_I9_ABAORTANEUR.gz, SS, GCST90001791.tsv	0	0.011	rs3093958	0.1126	rs9272318	GCST90001791	CD25 on naive-mature B cell	MFI	B cell
finngen_R11_I9_ABAORTANEUR.gz, SS, GCST90001792.tsv	0	0.0095	rs3093958	0.1087	rs9272318	GCST90001792	CD25 on unsw mem	MFI	B cell
finngen_R11_I9_ABAORTANEUR.gz, SS, GCST90001793.tsv	0	0.0094	rs3093958	0.1106	rs9272318	GCST90001793	CD25 on sw mem	MFI	B cell
finngen_R11_I9_ABAORTANEUR.gz, SS, GCST90001794.tsv	0	0.0101	rs3093958	0.1091	rs9272318	GCST90001794	CD25 on IgD+	MFI	B cell
finngen_R11_I9_ABAORTANEUR.gz, SS, GCST90001795.tsv	0	0.0096	rs3093958	0.1126	rs9272318	GCST90001795	CD25 on transitional	MFI	B cell
finngen_R11_I9_ABAORTANEUR.gz, SS, GCST90001796.tsv	0	0.0092	rs3093958	0.1109	rs9272318	GCST90001796	CD27 on CD20-	MFI	B cell
finngen_R11_I9_ABAORTANEUR.gz, SS, GCST90001797.tsv	0	0.0114	rs3093958	0.1022	rs9272318	GCST90001797	CD27 on CD20- CD38-	MFI	B cell
finngen_R11_I9_ABAORTANEUR.gz, SS, GCST90001798.tsv	0	0.0102	rs3093958	0.1091	rs9272318	GCST90001798	CD27 on CD24+ CD27+	MFI	B cell
finngen_R11_I9_ABAORTANEUR.gz, SS, GCST90001799.tsv	0	0.01	rs3093958	0.1138	rs9272318	GCST90001799	CD27 on T cell	MFI	B cell
finngen_R11_I9_ABAORTANEUR.gz, SS, GCST90001800.tsv	0	0.0094	rs3093958	0.1117	rs9272318	GCST90001800	CD27 on IgD+ CD24+	MFI	B cell
finngen_R11_I9_ABAORTANEUR.gz, SS, GCST90001801.tsv	0	0.0101	rs3093958	0.1149	rs9272318	GCST90001801	CD27 on IgD+ CD38- unsw mem	MFI	B cell
finngen_R11_I9_ABAORTANEUR.gz, SS, GCST90001802.tsv	0	0.0095	rs3093958	0.1099	rs9272318	GCST90001802	CD27 on IgD- CD38-	MFI	B cell
finngen_R11_I9_ABAORTANEUR.gz, SS, GCST90001803.tsv	0	0.0114	rs3093958	0.1125	rs9272318	GCST90001803	CD27 on IgD- CD38br	MFI	B cell
finngen_R11_I9_ABAORTANEUR.gz, SS, GCST90001804.tsv	0	0.0096	rs3093958	0.1102	rs9272318	GCST90001804	CD27 on IgD- CD38dim	MFI	B cell
finngen_R11_I9_ABAORTANEUR.gz, SS, GCST90001805.tsv	0	0.0098	rs3093958	0.1075	rs9272318	GCST90001805	CD27 on memory B cell	MFI	B cell
finngen_R11_I9_ABAORTANEUR.gz, SS, GCST90001806.tsv	0	0.0095	rs3093958	0.1155	rs9272318	GCST90001806	CD27 on unsw mem	MFI	B cell
finngen_R11_I9_ABAORTANEUR.gz, SS, GCST90001807.tsv	0	0.0092	rs3093958	0.1125	rs9272318	GCST90001807	CD27 on PB/PC	MFI	B cell
finngen_R11_I9_ABAORTANEUR.gz, SS, GCST90001808.tsv	0	0.0108	rs3093958	0.1031	rs9272318	GCST90001808	CD27 on sw mem	MFI	B cell
finngen_R11_I9_ABAORTANEUR.gz, SS, GCST90001809.tsv	0	0.01	rs3093958	0.1171	rs9272318	GCST90001809	CD38 on CD20-	MFI	B cell
finngen_R11_I9_ABAORTANEUR.gz, SS, GCST90001810.tsv	0	0.0101	rs3093958	0.1153	rs9272318	GCST90001810	CD38 on CD3- CD19-	MFI	B cell
finngen_R11_I9_ABAORTANEUR.gz, SS, GCST90001811.tsv	0	0.0094	rs3093958	0.1118	rs9272318	GCST90001811	CD38 on IgD+ CD24-	MFI	B cell
finngen_R11_I9_ABAORTANEUR.gz, SS, GCST90001812.tsv	0	0.0113	rs3093958	0.1038	rs9272318	GCST90001812	CD38 on IgD+ CD38br	MFI	B cell
finngen_R11_I9_ABAORTANEUR.gz, SS, GCST90001813.tsv	0	0.01	rs3093958	0.1091	rs9272318	GCST90001813	CD38 on IgD+ CD38dim	MFI	B cell
finngen_R11_I9_ABAORTANEUR.gz, SS, GCST90001814.tsv	0	0.0126	rs3093958	0.1445	rs9272318	GCST90001814	CD38 on IgD- CD38br	MFI	B cell
finngen_R11_I9_ABAORTANEUR.gz, SS, GCST90001815.tsv	0	0.0095	rs3093958	0.1122	rs9272318	GCST90001815	CD38 on IgD- CD38dim	MFI	B cell
finngen_R11_I9_ABAORTANEUR.gz, SS, GCST90001816.tsv	0	0.0093	rs3093958	0.1126	rs9272318	GCST90001816	CD38 on naive-mature B cell	MFI	B cell
finngen_R11_I9_ABAORTANEUR.gz, SS, GCST90001817.tsv	0	0.012	rs3093958	0.1367	rs9272318	GCST90001817	CD38 on PB/PC	MFI	B cell
finngen_R11_I9_ABAORTANEUR.gz, SS, GCST90001818.tsv	0	0.0094	rs3093958	0.1122	rs9272318	GCST90001818	CD38 on IgD+	MFI	B cell
finngen_R11_I9_ABAORTANEUR.gz, SS, GCST90001819.tsv	0	0.0093	rs3093958	0.1115	rs9272318	GCST90001819	CD38 on transitional	MFI	B cell
finngen_R11_I9_ABAORTANEUR.gz, SS, GCST90001820.tsv	0	0.0308	rs1794530	0.1088	rs9272318	GCST90001820	IgD on IgD+ CD24+	MFI	B cell
finngen_R11_I9_ABAORTANEUR.gz, SS, GCST90001821.tsv	0	0.0129	rs3093958	0.1271	rs9272318	GCST90001821	IgD on IgD+ CD24-	MFI	B cell
finngen_R11_I9_ABAORTANEUR.gz, SS, GCST90001822.tsv	0	0.0146	rs3093958	0.117	rs9272318	GCST90001822	IgD on IgD+ CD38-	MFI	B cell
finngen_R11_I9_ABAORTANEUR.gz, SS, GCST90001823.tsv	0	0.0243	rs1794530	0.0853	rs9272318	GCST90001823	IgD on IgD+ CD38- unsw mem	MFI	B cell
finngen_R11_I9_ABAORTANEUR.gz, SS, GCST90001824.tsv	0	0.0124	rs9267092	0.1006	rs9272318	GCST90001824	IgD on IgD+ CD38br	MFI	B cell
finngen_R11_I9_ABAORTANEUR.gz, SS, GCST90001825.tsv	0	0.0121	rs3093958	0.1287	rs9272318	GCST90001825	IgD on IgD+ CD38dim	MFI	B cell
finngen_R11_I9_ABAORTANEUR.gz, SS, GCST90001826.tsv	0	0.0305	rs1794511	0.1218	rs9272318	GCST90001826	IgD on unsw mem	MFI	B cell
finngen_R11_I9_ABAORTANEUR.gz, SS, GCST90001827.tsv	0	0.0121	rs3093958	0.1192	rs9272318	GCST90001827	IgD on IgD+	MFI	B cell
finngen_R11_I9_ABAORTANEUR.gz, SS, GCST90001828.tsv	0	0.0116	rs3093958	0.0983	rs9272318	GCST90001828	IgD on transitional	MFI	B cell
finngen_R11_I9_ABAORTANEUR.gz, SS, GCST90001829.tsv	0	0.0128	rs3093958	0.1261	rs9272318	GCST90001829	BAFF-R on B cell	MFI	B cell
finngen_R11_I9_ABAORTANEUR.gz, SS, GCST90001830.tsv	0	0.0138	rs3093958	0.1586	rs9272318	GCST90001830	BAFF-R on CD20-	MFI	B cell
finngen_R11_I9_ABAORTANEUR.gz, SS, GCST90001831.tsv	0	0.0112	rs3093958	0.1001	rs9272318	GCST90001831	CD62L on CD62L+ myeloid DC	MFI	cDC
finngen_R11_I9_ABAORTANEUR.gz, SS, GCST90001832.tsv	0	0.0104	rs3093958	0.0897	rs9272318	GCST90001832	CD62L on CD62L+ plasmacytoid DC	MFI	cDC
finngen_R11_I9_ABAORTANEUR.gz, SS, GCST90001833.tsv	0	0.0104	rs3093958	0.0946	rs9272318	GCST90001833	CD62L on CD62L+ DC	MFI	cDC
finngen_R11_I9_ABAORTANEUR.gz, SS, GCST90001834.tsv	0	0.0098	rs3093958	0.1089	rs9272318	GCST90001834	CD62L on monocyte	MFI	cDC
finngen_R11_I9_ABAORTANEUR.gz, SS, GCST90001835.tsv	0	0.01	rs3093958	0.118	rs9272318	GCST90001835	CD62L on granulocyte	MFI	cDC
finngen_R11_I9_ABAORTANEUR.gz, SS, GCST90001836.tsv	0	0.0104	rs3093958	0.1141	rs9272318	GCST90001836	CD66b on CD66b++ myeloid cell	MFI	Myeloid cell
finngen_R11_I9_ABAORTANEUR.gz, SS, GCST90001837.tsv	0	0.0105	rs3093958	0.1055	rs9272318	GCST90001837	CD66b on Gr MDSC	MFI	Myeloid cell
finngen_R11_I9_ABAORTANEUR.gz, SS, GCST90001838.tsv	0	0.01	rs3093958	0.1201	rs9272318	GCST90001838	CD3 on naive CD8br	MFI	Maturation stages of T cell
finngen_R11_I9_ABAORTANEUR.gz, SS, GCST90001839.tsv	0	0.0138	rs3093958	0.1293	rs9272318	GCST90001839	CD3 on EM CD8br	MFI	Maturation stages of T cell
finngen_R11_I9_ABAORTANEUR.gz, SS, GCST90001840.tsv	0	0.0129	rs9267092	0.0834	rs9272318	GCST90001840	CD3 on TD CD8br	MFI	Maturation stages of T cell
finngen_R11_I9_ABAORTANEUR.gz, SS, GCST90001841.tsv	0	0.0127	rs3093958	0.131	rs9272318	GCST90001841	CD3 on CM CD4+	MFI	Maturation stages of T cell
finngen_R11_I9_ABAORTANEUR.gz, SS, GCST90001842.tsv	0	0.0108	rs3093958	0.1256	rs9272318	GCST90001842	CD3 on Naive CD4+	MFI	Maturation stages of T cell
finngen_R11_I9_ABAORTANEUR.gz, SS, GCST90001843.tsv	0	0.0104	rs3093958	0.1108	rs9272318	GCST90001843	CD3 on EM CD4+	MFI	Maturation stages of T cell
finngen_R11_I9_ABAORTANEUR.gz, SS, GCST90001844.tsv	0	0.0102	rs3093958	0.099	rs9272318	GCST90001844	CD3 on TD CD4+	MFI	Maturation stages of T cell
finngen_R11_I9_ABAORTANEUR.gz, SS, GCST90001845.tsv	0	0.0128	rs3093958	0.1234	rs9272318	GCST90001845	CD3 on CD45RA- CD4+	MFI	Maturation stages of T cell
finngen_R11_I9_ABAORTANEUR.gz, SS, GCST90001846.tsv	0	0.0125	rs3093958	0.1696	rs9272318	GCST90001846	CD3 on CM CD8br	MFI	Maturation stages of T cell
finngen_R11_I9_ABAORTANEUR.gz, SS, GCST90001847.tsv	0	0.0107	rs3093958	0.1297	rs9272318	GCST90001847	CD3 on HLA DR+ T cell	MFI	TBNK
finngen_R11_I9_ABAORTANEUR.gz, SS, GCST90001848.tsv	0	0.0096	rs3093958	0.1105	rs9272318	GCST90001848	CD3 on NKT	MFI	TBNK
finngen_R11_I9_ABAORTANEUR.gz, SS, GCST90001849.tsv	0	0.0105	rs3093958	0.1212	rs9272318	GCST90001849	CD3 on HLA DR+ CD4+	MFI	TBNK
finngen_R11_I9_ABAORTANEUR.gz, SS, GCST90001850.tsv	0	0.0106	rs3093958	0.1288	rs9272318	GCST90001850	CD3 on HLA DR+ CD8br	MFI	TBNK
finngen_R11_I9_ABAORTANEUR.gz, SS, GCST90001851.tsv	0	0.0108	rs3093958	0.1335	rs9272318	GCST90001851	CD3 on T cell	MFI	Treg
finngen_R11_I9_ABAORTANEUR.gz, SS, GCST90001852.tsv	0	0.0098	rs3093958	0.1187	rs9272318	GCST90001852	CD3 on CD39+ resting Treg	MFI	Treg
finngen_R11_I9_ABAORTANEUR.gz, SS, GCST90001853.tsv	0	0.0098	rs3093958	0.1055	rs9272318	GCST90001853	CD3 on activated Treg	MFI	Treg
finngen_R11_I9_ABAORTANEUR.gz, SS, GCST90001854.tsv	0	0.0104	rs3093958	0.0971	rs9272318	GCST90001854	CD3 on CD39+ activated Treg	MFI	Treg
finngen_R11_I9_ABAORTANEUR.gz, SS, GCST90001855.tsv	0	0.0101	rs3093958	0.1145	rs9272318	GCST90001855	CD3 on secreting Treg	MFI	Treg
finngen_R11_I9_ABAORTANEUR.gz, SS, GCST90001856.tsv	0	0.0109	rs3132472	0.0969	rs9272318	GCST90001856	CD3 on CD39+ secreting Treg	MFI	Treg
finngen_R11_I9_ABAORTANEUR.gz, SS, GCST90001857.tsv	0	0.0098	rs3093958	0.1085	rs9272318	GCST90001857	CD3 on activated & secreting Treg	MFI	Treg
finngen_R11_I9_ABAORTANEUR.gz, SS, GCST90001858.tsv	0	0.0112	rs3093958	0.1368	rs9272318	GCST90001858	CD3 on CD45RA+ CD4+	MFI	Treg
finngen_R11_I9_ABAORTANEUR.gz, SS, GCST90001859.tsv	0	0.0118	rs3093958	0.1263	rs9272318	GCST90001859	CD3 on CD8br	MFI	Treg
finngen_R11_I9_ABAORTANEUR.gz, SS, GCST90001860.tsv	0	0.0097	rs3093958	0.1139	rs9272318	GCST90001860	CD3 on CD39+ CD4+	MFI	Treg
finngen_R11_I9_ABAORTANEUR.gz, SS, GCST90001861.tsv	0	0.0125	rs3093958	0.1596	rs9272318	GCST90001861	CD3 on CD28+ CD4+	MFI	Treg
finngen_R11_I9_ABAORTANEUR.gz, SS, GCST90001862.tsv	0	0.0097	rs3093958	0.1078	rs9272318	GCST90001862	CD3 on CD28+ DN (CD4-CD8-)	MFI	Treg
finngen_R11_I9_ABAORTANEUR.gz, SS, GCST90001863.tsv	0	0.012	rs3093958	0.1504	rs9272318	GCST90001863	CD3 on CD28+ CD45RA- CD8br	MFI	Treg
finngen_R11_I9_ABAORTANEUR.gz, SS, GCST90001864.tsv	0	0.0098	rs3093958	0.1238	rs9272318	GCST90001864	CD3 on CD28+ CD45RA+ CD8br	MFI	Treg
finngen_R11_I9_ABAORTANEUR.gz, SS, GCST90001865.tsv	0	0.0129	rs3093958	0.095	rs9272318	GCST90001865	CD3 on CD28- CD8br	MFI	Treg
finngen_R11_I9_ABAORTANEUR.gz, SS, GCST90001866.tsv	0	0.0104	rs3093958	0.1325	rs9272318	GCST90001866	CD3 on CD39+ CD8br	MFI	Treg
finngen_R11_I9_ABAORTANEUR.gz, SS, GCST90001867.tsv	0	0.0123	rs3093958	0.157	rs9272318	GCST90001867	CD3 on CD4+	MFI	Treg
finngen_R11_I9_ABAORTANEUR.gz, SS, GCST90001868.tsv	0	0.0097	rs3093958	0.1098	rs9272318	GCST90001868	CD3 on CD4 Treg	MFI	Treg
finngen_R11_I9_ABAORTANEUR.gz, SS, GCST90001869.tsv	0	0.0097	rs3093958	0.1143	rs9272318	GCST90001869	CD3 on resting Treg	MFI	Treg
finngen_R11_I9_ABAORTANEUR.gz, SS, GCST90001870.tsv	0	0.0113	rs3093958	0.1033	rs9272318	GCST90001870	CD34 on HSC	MFI	Myeloid cell
finngen_R11_I9_ABAORTANEUR.gz, SS, GCST90001871.tsv	0	0.0116	rs3093958	0.1301	rs9272318	GCST90001871	HVEM on T cell	MFI	Maturation stages of T cell
finngen_R11_I9_ABAORTANEUR.gz, SS, GCST90001872.tsv	0	0.0104	rs3093958	0.1168	rs9272318	GCST90001872	HVEM on naive CD8br	MFI	Maturation stages of T cell
finngen_R11_I9_ABAORTANEUR.gz, SS, GCST90001873.tsv	0	0.0123	rs3093958	0.1189	rs9272318	GCST90001873	HVEM on EM CD8br	MFI	Maturation stages of T cell
finngen_R11_I9_ABAORTANEUR.gz, SS, GCST90001874.tsv	0	0.0107	rs3093958	0.1199	rs9272318	GCST90001874	HVEM on TD CD8br	MFI	Maturation stages of T cell
finngen_R11_I9_ABAORTANEUR.gz, SS, GCST90001875.tsv	0	0.0103	rs3093958	0.113	rs9272318	GCST90001875	HVEM on CD4+	MFI	Maturation stages of T cell
finngen_R11_I9_ABAORTANEUR.gz, SS, GCST90001876.tsv	0	0.0104	rs3093958	0.1146	rs9272318	GCST90001876	HVEM on CM CD4+	MFI	Maturation stages of T cell
finngen_R11_I9_ABAORTANEUR.gz, SS, GCST90001877.tsv	0	0.0103	rs3093958	0.1102	rs9272318	GCST90001877	HVEM on naive CD4+	MFI	Maturation stages of T cell
finngen_R11_I9_ABAORTANEUR.gz, SS, GCST90001878.tsv	0	0.0104	rs3093958	0.1149	rs9272318	GCST90001878	HVEM on EM CD4+	MFI	Maturation stages of T cell
finngen_R11_I9_ABAORTANEUR.gz, SS, GCST90001879.tsv	0	0.0127	rs3093958	0.0935	rs9272318	GCST90001879	HVEM on TD CD4+	MFI	Maturation stages of T cell
finngen_R11_I9_ABAORTANEUR.gz, SS, GCST90001880.tsv	0	0.0103	rs3093958	0.1148	rs9272318	GCST90001880	HVEM on CD45RA- CD4+	MFI	Maturation stages of T cell
finngen_R11_I9_ABAORTANEUR.gz, SS, GCST90001881.tsv	0	0.0129	rs3093958	0.131	rs9272318	GCST90001881	HVEM on CD8br	MFI	Maturation stages of T cell
finngen_R11_I9_ABAORTANEUR.gz, SS, GCST90001882.tsv	0	0.0103	rs3093958	0.1141	rs9272318	GCST90001882	HVEM on CM CD8br	MFI	Maturation stages of T cell
finngen_R11_I9_ABAORTANEUR.gz, SS, GCST90001883.tsv	0	0.013	rs3093958	0.1776	rs9272318	GCST90001883	CD16-CD56 on NKT	MFI	TBNK
finngen_R11_I9_ABAORTANEUR.gz, SS, GCST90001884.tsv	0	0.0127	rs3093958	0.1904	rs9272318	GCST90001884	CD16-CD56 on NK	MFI	TBNK
finngen_R11_I9_ABAORTANEUR.gz, SS, GCST90001885.tsv	0	0.0111	rs3093958	0.1577	rs9272318	GCST90001885	CD16-CD56 on HLA DR+ NK	MFI	TBNK
finngen_R11_I9_ABAORTANEUR.gz, SS, GCST90001886.tsv	0	0.0109	rs3093958	0.1263	rs9272318	GCST90001886	CD28 on CD39+ activated Treg	MFI	Treg
finngen_R11_I9_ABAORTANEUR.gz, SS, GCST90001887.tsv	0	0.0096	rs3093958	0.1169	rs9272318	GCST90001887	CD28 on secreting Treg	MFI	Treg
finngen_R11_I9_ABAORTANEUR.gz, SS, GCST90001888.tsv	0	0.0095	rs3093958	0.1116	rs9272318	GCST90001888	CD28 on CD39+ secreting Treg	MFI	Treg
finngen_R11_I9_ABAORTANEUR.gz, SS, GCST90001889.tsv	0	0.0098	rs3093958	0.1219	rs9272318	GCST90001889	CD28 on activated & secreting Treg	MFI	Treg
finngen_R11_I9_ABAORTANEUR.gz, SS, GCST90001890.tsv	0	0.0098	rs3093958	0.1048	rs9272318	GCST90001890	CD28 on CD45RA+ CD4+	MFI	Treg
finngen_R11_I9_ABAORTANEUR.gz, SS, GCST90001891.tsv	0	0.0097	rs3093958	0.1124	rs9272318	GCST90001891	CD28 on CD45RA- CD4 not Treg	MFI	Treg
finngen_R11_I9_ABAORTANEUR.gz, SS, GCST90001892.tsv	0	0.0112	rs3093958	0.1134	rs9272318	GCST90001892	CD28 on CD39+ CD4+	MFI	Treg
finngen_R11_I9_ABAORTANEUR.gz, SS, GCST90001893.tsv	0	0.0095	rs3093958	0.1125	rs9272318	GCST90001893	CD28 on CD28+ CD45RA- CD8br	MFI	Treg
finngen_R11_I9_ABAORTANEUR.gz, SS, GCST90001894.tsv	0	0.012	rs3093958	0.1107	rs9272318	GCST90001894	CD28 on CD28+ CD4+	MFI	Treg
finngen_R11_I9_ABAORTANEUR.gz, SS, GCST90001895.tsv	0	0.0097	rs3093958	0.1111	rs9272318	GCST90001895	CD28 on CD28+ DN (CD4-CD8-)	MFI	Treg
finngen_R11_I9_ABAORTANEUR.gz, SS, GCST90001896.tsv	0	0.0101	rs3093958	0.1093	rs9272318	GCST90001896	CD28 on CD28+ CD45RA+ CD8br	MFI	Treg
finngen_R11_I9_ABAORTANEUR.gz, SS, GCST90001897.tsv	0	0.0142	rs3132472	0.1134	rs9272318	GCST90001897	CD28 on CD39+ CD8br	MFI	Treg
finngen_R11_I9_ABAORTANEUR.gz, SS, GCST90001898.tsv	0	0.0109	rs3093958	0.1142	rs9272318	GCST90001898	CD28 on CD4+	MFI	Treg
finngen_R11_I9_ABAORTANEUR.gz, SS, GCST90001899.tsv	0	0.0094	rs3093958	0.1134	rs9272318	GCST90001899	CD28 on CD4 Treg	MFI	Treg
finngen_R11_I9_ABAORTANEUR.gz, SS, GCST90001900.tsv	0	0.0119	rs3093958	0.0872	rs9272318	GCST90001900	CD28 on resting Treg	MFI	Treg
finngen_R11_I9_ABAORTANEUR.gz, SS, GCST90001901.tsv	0	0.0121	rs3093958	0.1203	rs9272318	GCST90001901	CD28 on CD39+ resting Treg	MFI	Treg
finngen_R11_I9_ABAORTANEUR.gz, SS, GCST90001902.tsv	0	0.01	rs3093958	0.1261	rs9272318	GCST90001902	CD28 on activated Treg	MFI	Treg
finngen_R11_I9_ABAORTANEUR.gz, SS, GCST90001903.tsv	0	0.011	rs3093958	0.1131	rs9272318	GCST90001903	CD86 on myeloid DC	MFI	cDC
finngen_R11_I9_ABAORTANEUR.gz, SS, GCST90001904.tsv	0	0.0105	rs3093958	0.1233	rs9272318	GCST90001904	CD86 on CD62L+ myeloid DC	MFI	cDC
finngen_R11_I9_ABAORTANEUR.gz, SS, GCST90001905.tsv	0	0.0097	rs3093958	0.118	rs9272318	GCST90001905	CD86 on monocyte	MFI	cDC
finngen_R11_I9_ABAORTANEUR.gz, SS, GCST90001906.tsv	0	0.011	rs3093958	0.1499	rs9272318	GCST90001906	CD86 on granulocyte	MFI	cDC
finngen_R11_I9_ABAORTANEUR.gz, SS, GCST90001907.tsv	0	0.0132	rs3132472	0.1224	rs9272318	GCST90001907	CCR7 on naive CD4+	MFI	Maturation stages of T cell
finngen_R11_I9_ABAORTANEUR.gz, SS, GCST90001908.tsv	0	0.0139	rs3132472	0.1354	rs9272318	GCST90001908	CCR7 on naive CD8br	MFI	Maturation stages of T cell
finngen_R11_I9_ABAORTANEUR.gz, SS, GCST90001909.tsv	0	0.0102	rs3093958	0.1234	rs9272318	GCST90001909	CD45 on CD14+ monocyte	MFI	TBNK
finngen_R11_I9_ABAORTANEUR.gz, SS, GCST90001910.tsv	0	0.0098	rs3093958	0.1288	rs9272318	GCST90001910	CD45 on B cell	MFI	TBNK
finngen_R11_I9_ABAORTANEUR.gz, SS, GCST90001911.tsv	0	0.0106	rs3093958	0.0995	rs9272318	GCST90001911	CD45 on NK	MFI	TBNK
finngen_R11_I9_ABAORTANEUR.gz, SS, GCST90001912.tsv	0	0.0108	rs3093958	0.1069	rs9272318	GCST90001912	CD45 on HLA DR+ NK	MFI	TBNK
finngen_R11_I9_ABAORTANEUR.gz, SS, GCST90001913.tsv	0	0.0098	rs3093958	0.1252	rs9272318	GCST90001913	CD45 on granulocyte	MFI	TBNK
finngen_R11_I9_ABAORTANEUR.gz, SS, GCST90001914.tsv	0	0.0105	rs3093958	0.1141	rs9272318	GCST90001914	CD45 on lymphocyte	MFI	TBNK
finngen_R11_I9_ABAORTANEUR.gz, SS, GCST90001915.tsv	0	0.0101	rs3093958	0.1065	rs9272318	GCST90001915	CD45 on T cell	MFI	TBNK
finngen_R11_I9_ABAORTANEUR.gz, SS, GCST90001916.tsv	0	0.0098	rs3093958	0.1045	rs9272318	GCST90001916	CD45 on CD4+	MFI	TBNK
finngen_R11_I9_ABAORTANEUR.gz, SS, GCST90001917.tsv	0	0.0101	rs9267092	0.106	rs9272318	GCST90001917	CD45 on CD8br	MFI	TBNK
finngen_R11_I9_ABAORTANEUR.gz, SS, GCST90001918.tsv	0	0.0102	rs3093958	0.1315	rs9272318	GCST90001918	CD45 on HLA DR+ T cell	MFI	TBNK
finngen_R11_I9_ABAORTANEUR.gz, SS, GCST90001919.tsv	0	0.0098	rs3093958	0.1116	rs9272318	GCST90001919	CD45 on NKT	MFI	TBNK
finngen_R11_I9_ABAORTANEUR.gz, SS, GCST90001920.tsv	0	0.0096	rs3093958	0.107	rs9272318	GCST90001920	CD45 on HLA DR+ CD4+	MFI	TBNK
finngen_R11_I9_ABAORTANEUR.gz, SS, GCST90001921.tsv	0	0.0102	rs3093958	0.1172	rs9272318	GCST90001921	CD45 on HLA DR+ CD8br	MFI	TBNK
finngen_R11_I9_ABAORTANEUR.gz, SS, GCST90001922.tsv	0	0.0107	rs3093958	0.0997	rs9272318	GCST90001922	CD127 on T cell	MFI	Treg
finngen_R11_I9_ABAORTANEUR.gz, SS, GCST90001923.tsv	0	0.0095	rs3093958	0.1096	rs9272318	GCST90001923	CD127 on CD45RA- CD4 not Treg	MFI	Treg
finngen_R11_I9_ABAORTANEUR.gz, SS, GCST90001924.tsv	0	0.0096	rs3093958	0.1135	rs9272318	GCST90001924	CD127 on CD28+ CD4+	MFI	Treg
finngen_R11_I9_ABAORTANEUR.gz, SS, GCST90001925.tsv	0	0.0096	rs3093958	0.1074	rs9272318	GCST90001925	CD127 on CD28+ DN (CD4-CD8-)	MFI	Treg
finngen_R11_I9_ABAORTANEUR.gz, SS, GCST90001926.tsv	0	0.0109	rs3093958	0.1448	rs9272318	GCST90001926	CD127 on granulocyte	MFI	Treg
finngen_R11_I9_ABAORTANEUR.gz, SS, GCST90001927.tsv	0	0.014	rs3132473	0.1086	rs9272318	GCST90001927	CD127 on CD8br	MFI	Treg
[truncated: 194 more rows]
